# Supplementary material for: How climate, Indigenous people, and fire shaped Brazil’s Araucaria Forests through the Late Holocene
Source: Sci Rep. 2026 Mar 28;16:10810. doi: 10.1038/s41598-026-41607-y (PMC13039178; doi:10.1038/s41598-026-41607-y)
Supplement: Supplementary file 2 — Supplementary Material 2 [file 41598_2026_41607_MOESM2_ESM.zip › !FINAL REVISED Age-depth iterations and proxy values for all sites.csv]

Site.code	Title	Data source	Depth	age1	age2	age3	age4	age5	age6	age7	age8	age9	age10	grp	Fire1	Fire2	Maize	d13C	Araucaria	Forest	Phaseolus	Je inferred
AbGar_pd	Abreu e Garcia	This study	0	-62.0926	-55.2518	-61.1714	-56.8008	-80.6776	-83.4819	-59.7487	-60.2982	-49.627	-75.701	NA	1332	76.00000293	0	NA	NA	NA	NA	y
AbGar_pd	Abreu e Garcia	This study	0.5	-39.71045036	-37.14735029	-40.37350033	-37.8477503	-58.92740035	-63.36505032	-49.64450016	-41.2443503	-30.6463503	-60.29920025	NA	817	78.99999979	0	-24.64851513	NA	NA	NA	y
AbGar_pd	Abreu e Garcia	This study	1	-17.32830072	-19.04290058	-19.57560067	-18.89470061	-37.1772007	-43.24820064	-39.54030032	-22.19050061	-11.66570061	-44.89740049	NA	1168	73.99999815	0	NA	3	9.4	NA	y
AbGar_pd	Abreu e Garcia	This study	1.5	5.053848926	-0.938450869	1.222299002	0.05834909	-15.42700104	-23.13135097	-29.43610049	-3.136650915	7.314949089	-29.49560074	NA	784	70.00000234	0	NA	NA	NA	NA	y
AbGar_pd	Abreu e Garcia	This study	2	27.43599861	17.16599888	22.02019871	19.01139882	6.323198651	-3.014501247	-19.33190063	15.91719882	26.29559882	-14.09380095	NA	478	52.99999951	1	NA	5.7	28.2	NA	y
AbGar_pd	Abreu e Garcia	This study	2.5	49.81814825	35.27044859	42.81809838	37.96444852	28.0733983	17.10234843	-9.227700788	34.97104851	45.27624852	1.307998799	NA	174	341	0	-19.66849927	NA	NA	NA	y
AbGar_pd	Abreu e Garcia	This study	3	72.2002979	53.3748983	63.61599804	56.91749822	49.82359796	37.21919811	0.87649905	54.02489821	64.25689822	16.70979855	NA	1012	55.99999981	0	NA	2.1	8.8	NA	y
AbGar_pd	Abreu e Garcia	This study	3.5	94.58245524	71.47935424	84.41390487	75.87055444	71.57380509	57.33605471	10.98070236	73.07875446	83.23755444	32.1116036	NA	173	51.0000016	0	NA	NA	NA	NA	y
AbGar_pd	Abreu e Garcia	This study	4	116.9645972	89.58379772	105.2117974	94.82359761	93.32399726	77.45289747	21.08489873	92.1325976	102.2181976	47.51339806	NA	1768	55.00000085	0	NA	NA	NA	NA	y
AbGar_pd	Abreu e Garcia	This study	4.5	139.3467545	107.6882537	126.0097042	113.7766538	115.0742044	97.56975406	31.18910204	111.1864538	121.1988538	62.91520311	NA	NA	65.0000007	NA	NA	NA	NA	NA	y
AbGar_pd	Abreu e Garcia	This study	5	161.7288965	125.7926972	146.8075968	132.729697	136.8243966	117.6865969	41.29329842	130.240297	140.179497	78.3169976	NA	682	72.9999992	0	-22.55995384	NA	NA	NA	y
AbGar_pd	Abreu e Garcia	This study	5.5	334.5309294	299.6222296	319.3886293	316.2642312	324.0149318	301.4351312	227.9788317	313.9883312	317.7015302	264.3455316	NA	346	43.99999862	0	NA	NA	NA	NA	y
AbGar_pd	Abreu e Garcia	This study	6	507.3328675	473.4516673	491.9695676	499.7986655	511.2053648	485.1835655	414.6642649	497.7362655	495.2234666	450.373965	NA	1381	36.99999908	0	NA	3.3	24.2	NA	y
AbGar_pd	Abreu e Garcia	This study	6.5	680.1349242	647.2812243	664.5506242	683.3332257	698.3959262	668.9321257	601.3498261	681.4843257	672.7455249	636.402526	NA	1812	18.00000006	1	NA	NA	NA	NA	y
AbGar_pd	Abreu e Garcia	This study	7	852.9369809	821.1107814	837.1316808	866.8677859	885.5864876	852.680686	788.0353874	865.232386	850.2675831	822.4310871	NA	358	35.00000117	0	NA	NA	NA	NA	y
AbGar_pd	Abreu e Garcia	This study	7.5	1025.7388	994.9400995	1009.7125	1050.402094	1072.776792	1036.428994	974.7206921	1048.980194	1027.789397	1008.459392	NA	533	49.00000026	0	-19.68954451	NA	NA	NA	y
AbGar_pd	Abreu e Garcia	This study	8	1198.540856	1168.769656	1182.293557	1233.936654	1259.967353	1220.177554	1161.406253	1232.728254	1205.311455	1194.487953	NA	1186	1.999999969	0	NA	1.6	5.7	NA	y
AbGar_pd	Abreu e Garcia	This study	8.5	1371.342913	1342.599213	1354.874613	1417.471214	1447.157914	1403.926114	1348.091814	1416.476314	1382.833513	1380.516514	NA	7535	1.999999969	0	NA	8.8	33	NA	n
AbGar_pd	Abreu e Garcia	This study	9	1544.14497	1516.42877	1527.45567	1601.005774	1634.348476	1587.674674	1534.777375	1600.224374	1560.355572	1566.545075	NA	754	7.000000234	0	NA	NA	NA	NA	n
AbGar_pd	Abreu e Garcia	This study	9.5	1716.946789	1690.258088	1700.036489	1784.540082	1821.53878	1771.422982	1721.46268	1783.972182	1737.877386	1752.573381	NA	NA	5.999999906	NA	NA	NA	NA	NA	n
AbGar_pd	Abreu e Garcia	This study	10	1889.748846	1864.087645	1872.617546	1968.074642	2008.729341	1955.171542	1908.148241	1967.720242	1915.399444	1938.601942	NA	2322	14.99999976	0	-17.02360013	0.3	5.6	NA	n
AbGar_pd	Abreu e Garcia	This study	10.5	1935.296116	1907.559466	1913.865715	2012.777016	2017.653653	1979.679559	1942.427112	1996.34016	1950.929063	1987.992868	NA	NA	14.99999976	NA	NA	NA	NA	NA	n
AbGar_pd	Abreu e Garcia	This study	11	1980.843346	1951.031244	1955.113842	2057.479346	2026.577909	2004.187525	1976.705935	2024.960029	1986.458636	2037.38375	NA	5699	7.999999874	0	NA	1.7	53.1	NA	n
AbGar_pd	Abreu e Garcia	This study	11.5	2026.390499	1994.502949	1996.361899	2102.181599	2035.50215	2028.69545	2010.984699	2053.579849	2021.988149	2086.774549	NA	NA	11.99999947	NA	NA	NA	NA	NA	n
AbGar_pd	Abreu e Garcia	This study	12	2071.937652	2037.974654	2037.609956	2146.883853	2044.426391	2053.203374	2045.263464	2082.19967	2057.517662	2136.165348	NA	591	29.99999953	0	NA	0.7	6.2	NA	n
AbGar_pd	Abreu e Garcia	This study	12.5	2117.484882	2081.446433	2078.858084	2191.586182	2053.350646	2077.71134	2079.542286	2110.819539	2093.047236	2185.55623	NA	NA	21.00000036	NA	-16.9339904	NA	NA	NA	n
AbGar_pd	Abreu e Garcia	This study	13	2163.032113	2124.918212	2120.106212	2236.288513	2062.274902	2102.219307	2113.82111	2139.439408	2128.57681	2234.947114	NA	5193	18.00000006	0	NA	5.6	37.5	NA	n
AbGar_pd	Abreu e Garcia	This study	13.5	2208.579344	2168.389992	2161.35434	2280.990843	2071.199159	2126.727274	2148.099933	2168.059277	2164.106384	2284.337997	NA	NA	19.99999969	NA	NA	NA	NA	NA	n
AbGar_pd	Abreu e Garcia	This study	14	2254.126574	2211.86177	2202.602467	2325.693172	2080.123414	2151.23524	2182.378756	2196.679146	2199.635958	2333.72888	NA	1698	16.99999939	0	NA	0.6	6.1	NA	n
AbGar_pd	Abreu e Garcia	This study	14.5	2299.673726	2255.333475	2243.850524	2370.395426	2089.047655	2175.743164	2216.65752	2225.298967	2235.165471	2383.119679	NA	NA	14.99999976	NA	NA	NA	NA	NA	n
AbGar_pd	Abreu e Garcia	This study	15	2345.220878	2298.805179	2285.09858	2415.097679	2097.971896	2200.251088	2250.936284	2253.918786	2270.694983	2432.510476	NA	6827	9.999999843	0	-16.9239273	1.8	35.8	NA	n
AbGar_pd	Abreu e Garcia	This study	15.5	2569.14356	2528.86585	2513.207753	2637.890861	2352.577013	2451.532718	2503.839916	2507.833414	2518.562623	2649.63867	NA	NA	7.999999874	NA	NA	NA	NA	NA	n
AbGar_pd	Abreu e Garcia	This study	16	2793.067097	2758.927402	2741.317801	2860.684896	2607.183124	2702.815321	2756.744523	2761.749023	2766.431218	2866.767691	NA	33	26.99999923	0	NA	NA	NA	NA	n
AbGar_pd	Abreu e Garcia	This study	16.5	3016.98986	2988.988159	2969.427059	3083.47816	2861.788354	2954.097055	3009.648254	3015.663754	3014.298955	3083.895961	NA	NA	26.00000028	NA	NA	NA	NA	NA	n
AbGar_pd	Abreu e Garcia	This study	17	3240.912627	3219.048919	3197.536322	3306.271428	3116.393589	3205.378793	3262.551991	3269.57849	3262.166698	3301.024235	NA	NA	33.99999878	NA	NA	NA	NA	NA	n
AbGar_pd	Abreu e Garcia	This study	17.5	3464.83616	3449.110467	3425.646365	3529.065458	3370.999695	3456.661391	3515.456593	3523.494095	3510.035288	3518.153252	NA	NA	29.00000058	NA	-16.90570394	NA	NA	NA	n
AbGar_pd	Abreu e Garcia	This study	18	3688.758927	3679.171228	3653.755627	3751.858727	3625.604931	3707.94313	3768.36033	3777.40883	3757.90303	3735.281526	NA	1033	32.99999983	NA	NA	NA	NA	NA	n
AbGar_pd	Abreu e Garcia	This study	18.5	3912.681694	3909.231988	3881.86489	3974.651995	3880.210166	3959.224869	4021.264067	4031.323566	4005.770772	3952.4098	NA	NA	19.00000073	NA	NA	NA	NA	NA	n
AbGar_pd	Abreu e Garcia	This study	19	4136.605227	4139.293536	4109.974933	4197.446025	4134.816272	4210.507467	4274.168669	4285.239171	4253.639362	4169.538817	NA	NA	35.00000117	NA	NA	NA	NA	NA	n
AbGar_pd	Abreu e Garcia	This study	19.5	4360.527994	4369.354297	4338.084196	4420.239294	4389.421507	4461.789206	4527.072406	4539.153907	4501.507104	4386.667091	NA	NA	19.00000073	NA	NA	NA	NA	NA	n
AbGar_pd	Abreu e Garcia	This study	20	4584.450761	4599.415057	4566.193459	4643.032562	4644.026742	4713.070944	4779.976143	4793.068643	4749.374846	4603.795365	NA	1152	18.00000006	NA	-17.29019888	NA	NA	NA	n
AbGar_pd	Abreu e Garcia	This study	20.5	4707.008194	4664.63959	4687.120897	4709.445088	4729.838256	4726.831927	4843.266194	4840.54767	4773.829559	4664.236898	NA	NA	21.99999931	NA	NA	NA	NA	NA	n
AbGar_pd	Abreu e Garcia	This study	21	4829.565988	4729.864247	4808.048687	4775.857748	4815.649962	4740.59281	4906.556346	4888.026734	4798.284218	4724.678544	NA	NA	26.99999923	NA	NA	NA	NA	NA	n
AbGar_pd	Abreu e Garcia	This study	21.5	4952.123358	4795.088678	4928.976059	4842.270177	4901.461371	4754.353645	4969.846278	4935.505634	4822.738792	4785.119979	NA	NA	27.9999999	NA	NA	NA	NA	NA	n
AbGar_pd	Abreu e Garcia	This study	22	5074.680731	4860.31311	5049.903433	4908.682608	4987.272782	4768.114481	5033.136213	4982.984534	4847.193366	4845.561417	NA	4058	21.00000036	NA	NA	NA	NA	NA	n
AbGar_pd	Abreu e Garcia	This study	22.5	5197.238525	4925.537767	5170.831223	4975.095268	5073.084488	4781.875364	5096.426365	5030.463598	4871.648025	4906.003062	NA	NA	39.00000042	NA	-17.35881789	NA	NA	NA	n
AbGar_pd	Abreu e Garcia	This study	23	5319.795895	4990.762197	5291.758595	5041.507697	5158.895897	4795.636199	5159.716297	5077.942498	4896.102599	4966.444498	NA	NA	14.00000081	NA	NA	NA	NA	NA	n
AbGar_pd	Abreu e Garcia	This study	23.5	5442.353268	5055.98663	5412.685969	5107.920128	5244.707307	4809.397035	5223.006232	5125.421399	4920.557174	5026.885935	NA	NA	24.00000065	NA	NA	NA	NA	NA	n
AbGar_pd	Abreu e Garcia	This study	24	5564.911059	5121.211285	5533.613757	5174.332786	5330.519012	4823.157918	5286.296382	5172.900462	4945.011832	5087.327579	NA	320	22.99999998	NA	NA	NA	NA	NA	n
AbGar_pd	Abreu e Garcia	This study	24.5	5687.468432	5186.435717	5654.541131	5240.745217	5416.330422	4836.918754	5349.586316	5220.379362	4969.466406	5147.769016	NA	NA	16.00000044	NA	NA	NA	NA	NA	n
AbGar_pd	Abreu e Garcia	This study	25	5810.025804	5251.660149	5775.468506	5307.157648	5502.141833	4850.679589	5412.876251	5267.858263	4993.920981	5208.210453	NA	NA	19.00000073	NA	-16.92767519	NA	NA	NA	n
AbGar_pd	Abreu e Garcia	This study	25.5	5833.383487	5335.373834	5792.337077	5337.974449	5552.595981	4945.627752	5477.506403	5350.516932	5057.439602	5251.317469	NA	NA	19.99999969	NA	NA	NA	NA	NA	n
AbGar_pd	Abreu e Garcia	This study	26	5856.741013	5419.087247	5809.205509	5368.791117	5603.049928	5040.575653	5542.136336	5433.175346	5120.958036	5294.424324	NA	1648	19.99999969	NA	NA	NA	NA	NA	n
AbGar_pd	Abreu e Garcia	This study	26.5	5880.098539	5502.80066	5826.073942	5399.607785	5653.503876	5135.523554	5606.766269	5515.83376	5184.47647	5337.531179	NA	NA	21.99999931	NA	NA	NA	NA	NA	n
AbGar_pd	Abreu e Garcia	This study	27	5903.456064	5586.514071	5842.942374	5430.424453	5703.957822	5230.471454	5671.3962	5598.492173	5247.994902	5380.638034	NA	NA	29.00000058	NA	NA	NA	NA	NA	n
AbGar_pd	Abreu e Garcia	This study	27.5	5926.81367	5670.227772	5859.810865	5461.241227	5754.411943	5325.419682	5736.026356	5681.150871	5311.513555	5423.745037	NA	NA	13.00000014	NA	-17.7535062	NA	NA	NA	n
AbGar_pd	Abreu e Garcia	This study	28	5950.171195	5753.941183	5876.679297	5492.057894	5804.86589	5420.367581	5800.656287	5763.809283	5375.031987	5466.851891	NA	822	21.00000036	NA	NA	NA	NA	NA	n
AbGar_pd	Abreu e Garcia	This study	28.5	5973.528721	5837.654596	5893.547729	5522.874562	5855.319837	5515.315482	5865.28622	5846.467698	5438.550421	5509.958747	NA	NA	30.99999848	NA	NA	NA	NA	NA	n
AbGar_pd	Abreu e Garcia	This study	29	5996.886327	5921.368297	5910.41622	5553.691336	5905.773959	5610.26371	5929.916375	5929.126396	5502.069074	5553.06575	NA	NA	21.99999931	NA	NA	NA	NA	NA	n
AbGar_pd	Abreu e Garcia	This study	29.5	6020.243852	6005.081708	5927.284652	5584.508003	5956.227905	5705.211609	5994.546306	6011.784808	5565.587506	5596.172604	NA	NA	26.00000028	NA	NA	NA	NA	NA	n
AbGar_pd	Abreu e Garcia	This study	30	6043.601378	6088.795121	5944.153084	5615.324671	6006.681853	5800.159511	6059.176239	6094.443222	5629.10594	5639.279459	NA	2127	24.99999961	NA	-17.9541201	NA	NA	NA	n
AbGar_pd	Abreu e Garcia	This study	30.5	6054.896328	6115.466647	5972.959193	5626.953327	6017.305729	5804.656741	6067.961833	6113.588912	5654.966449	5644.18855	NA	NA	9.999999843	NA	NA	NA	NA	NA	n
AbGar_pd	Abreu e Garcia	This study	31	6066.191266	6142.138119	6001.765312	5638.581965	6027.929568	5809.153886	6076.747373	6132.734542	5680.826921	5649.097605	NA	NA	32.00000087	NA	NA	NA	NA	NA	n
AbGar_pd	Abreu e Garcia	This study	31.5	6077.486282	6168.809775	6030.571631	5650.210683	6038.55348	5813.651063	6085.532975	6151.880304	5706.687572	5654.006694	NA	NA	11.99999947	NA	NA	NA	NA	NA	n
AbGar_pd	Abreu e Garcia	This study	32	6088.78122	6195.481246	6059.37775	5661.83932	6049.177318	5818.148208	6094.318515	6171.025933	5732.548045	5658.915749	NA	NA	24.99999961	NA	NA	NA	NA	NA	n
AbGar_pd	Abreu e Garcia	This study	32.5	6100.076158	6222.152719	6088.18387	5673.467958	6059.801157	5822.645353	6103.104056	6190.171563	5758.408518	5663.824803	NA	NA	7.999999874	NA	-17.87553159	NA	NA	NA	n
AbGar_pd	Abreu e Garcia	This study	33	6111.371096	6248.824191	6116.98999	5685.096596	6070.424996	5827.142498	6111.889597	6209.317193	5784.268991	5668.733858	NA	NA	21.99999931	NA	NA	NA	NA	NA	n
AbGar_pd	Abreu e Garcia	This study	33.5	6122.666034	6275.495663	6145.79611	5696.725234	6081.048835	5831.639644	6120.675138	6228.462823	5810.129464	5673.642913	NA	NA	19.99999969	NA	NA	NA	NA	NA	n
AbGar_pd	Abreu e Garcia	This study	34	6133.960972	6302.167135	6174.60223	5708.353872	6091.672674	5836.136789	6129.460679	6247.608453	5835.989937	5678.551968	NA	1138	21.99999931	NA	NA	NA	NA	NA	n
AbGar_pd	Abreu e Garcia	This study	34.5	6145.255988	6328.83879	6203.408547	5719.982589	6102.296586	5840.633965	6138.24628	6266.754215	5861.850587	5683.461057	NA	NA	35.00000117	NA	NA	NA	NA	NA	n
AbGar_pd	Abreu e Garcia	This study	35	6156.550928	6355.510565	6232.214635	5731.611474	6112.920543	5845.131537	6147.031863	6285.900457	5887.711132	5688.37023	NA	NA	16.99999939	NA	-17.88943359	NA	NA	NA	n
AbGar_pd	Abreu e Garcia	This study	35.5	6168.694916	6511.491903	6247.27152	5848.857352	6173.867479	6032.096343	6174.067485	6566.879165	5944.246573	5743.915172	NA	NA	19.99999969	NA	NA	NA	NA	NA	n
AbGar_pd	Abreu e Garcia	This study	36	6180.838903	6667.473237	6262.328404	5966.103228	6234.814415	6219.061145	6201.103106	6847.857867	6000.782014	5799.460113	NA	NA	19.00000073	NA	NA	NA	NA	NA	n
AbGar_pd	Abreu e Garcia	This study	36.5	6192.98289	6823.454575	6277.385288	6083.349106	6295.761351	6406.02595	6228.138728	7128.836575	6057.317455	5855.005056	NA	NA	14.00000081	NA	NA	NA	NA	NA	n
AbGar_pd	Abreu e Garcia	This study	37	6205.126878	6979.435913	6292.442172	6200.594984	6356.708288	6592.990756	6255.17435	7409.815283	6113.852896	5910.549998	NA	NA	19.99999969	NA	NA	NA	NA	NA	n
AbGar_pd	Abreu e Garcia	This study	37.5	6217.270865	7135.417248	6307.499056	6317.84086	6417.655223	6779.955558	6282.209972	7690.793985	6170.388336	5966.094939	NA	NA	16.00000044	NA	-18.09173596	NA	NA	NA	n
AbGar_pd	Abreu e Garcia	This study	38	6229.414936	7291.399659	6322.556044	6435.087545	6478.602579	6966.92165	6309.245779	7971.774626	6226.924166	6021.640263	NA	NA	14.99999976	NA	NA	NA	NA	NA	n
AbGar_pd	Abreu e Garcia	This study	38.5	6241.558923	7447.380993	6337.612928	6552.33342	6539.549515	7153.886451	6336.281401	8252.753328	6283.459606	6077.185204	NA	NA	11.00000051	NA	NA	NA	NA	NA	n
AbGar_pd	Abreu e Garcia	This study	39	6253.70291	7603.362331	6352.669813	6669.579298	6600.496451	7340.851257	6363.317023	8533.732036	6339.995047	6132.730147	NA	NA	7.000000234	NA	NA	NA	NA	NA	n
AbGar_pd	Abreu e Garcia	This study	39.5	6265.846898	7759.343669	6367.726697	6786.825177	6661.443388	7527.816063	6390.352645	8814.710744	6396.530489	6188.275089	NA	NA	24.99999961	NA	NA	NA	NA	NA	n
AbGar_pd	Abreu e Garcia	This study	40	6277.990885	7915.325003	6382.783581	6904.071052	6722.390323	7714.780864	6417.388266	9095.689446	6453.065929	6243.82003	NA	NA	7.999999874	NA	-18.22514917	NA	NA	NA	n
AdSF1	Alpes de São Francisco 1	Digitised	3.1	1236.067	841.9682	234.35562	550.6248	248.20165	222.87262	345.7892	96.4099	420.6528	190.5557	NA	NA	NA	NA	NA	4.4	42.3	NA	n
AdSF1	Alpes de São Francisco 1	Digitised	10.7	2246.4529	1520.927	2850.9445	1975.1699	2030.6621	881.47781	906.91267	1198.0916	1398.2028	1334.4105	NA	NA	NA	NA	NA	3.1	38.9	NA	n
AdSF1	Alpes de São Francisco 1	Digitised	20.4	3011.8841	2485.121	3208.949	3666.21946	3017.4322	2798.5099	1848.26118	2435.6227	3179.838404	3385.09254	NA	NA	NA	NA	NA	1.9	47.7	NA	n
AdSF1	Alpes de São Francisco 1	Digitised	28.3	3953.9597	3617.733	3865.6858	4058.97314	3679.79907	4012.1495	3059.8078	4206.41052	3512.43628	3961.05725	NA	NA	NA	NA	NA	0.1	10.2	NA	n
AdSF1	Alpes de São Francisco 1	Digitised	35.2	4656.45634	4653.5556	4800.3516	4645.2798	4869.45308	4623.1222	4865.1805	4843.02014	4736.97507	4906.69682	NA	NA	NA	NA	NA	0.6	8.9	NA	n
AdSF1	Alpes de São Francisco 1	Digitised	42.1	5569.4662	5233.36257	5513.93388	5086.4886	5230.72598	5211.26578	5749.53661	5344.1171	5303.44215	5369.4191	NA	NA	NA	NA	NA	0	13.6	NA	n
AdSF1	Alpes de São Francisco 1	Digitised	49	7438.7567	6084.5389	6035.698	5276.7322	6446.1232	5762.994	6575.0776	6423.6619	5891.11995	6135.2665	NA	NA	NA	NA	NA	0.2	7.5	NA	n
AdSF1	Alpes de São Francisco 1	Digitised	57.5	8387.46195	8097.8544	7374.8145	7170.3218	7234.8227	6435.568	7436.3466	7460.0979	7151.7026	8279.1135	NA	NA	NA	NA	NA	0	3.4	NA	n
AdSF1	Alpes de São Francisco 1	Digitised	63.1	8681.28293	9432.9525	8988.4056	8054.222	7637.72029	7036.1543	8201.44	8170.5016	7392.81521	9193.3656	NA	NA	NA	NA	NA	0	2.7	NA	n
AdSF1	Alpes de São Francisco 1	Digitised	73.2	10151.65466	10797.74698	9760.24658	9212.922	8154.2488	8090.21334	9803.9814	9674.47774	8091.37165	10278.9339	NA	NA	NA	NA	NA	0	2	NA	n
AdSF1	Alpes de São Francisco 1	Digitised	80.1	10348.35711	11434.58252	10540.5559	9853.80383	8767.29894	8679.9141	10957.556	10144.77549	9945.56544	10813.03913	NA	NA	NA	NA	NA	0	0	NA	n
AdSF1	Alpes de São Francisco 1	Digitised	87.6	10933.87275	12188.2058	11419.7263	10380.34172	9780.2011	10265.9781	12050.72052	10802.7246	10817.14735	11242.4287	NA	NA	NA	NA	NA	0	0.7	NA	n
AdSF1	Alpes de São Francisco 1	Digitised	98.6	12562.30623	12735.32624	12698.39426	12576.4736	12284.2689	12737.4993	12608.42408	12700.4103	12561.78175	12612.5543	NA	NA	NA	NA	NA	0	0	NA	n
AdSF1	Alpes de São Francisco 1	Digitised	110.2	14287.65649	14801.62568	13417.773	14311.14394	13889.2198	13959.9507	14517.19106	13765.98552	13348.26895	13966.2194	NA	NA	NA	NA	NA	0	0.7	NA	n
AdSF1	Alpes de São Francisco 1	Digitised	119	14822.42625	15187.2828	14982.733	14629.7045	14747.6538	15027.4163	15030.1829	15058.4556	15133.69415	14678.3666	NA	NA	NA	NA	NA	0	0.7	NA	n
AdSF2	Alpes de São Francisco 2	Digitised	5.7	634.1261	997.41136	994.9899	322.36088	447.38872	225.1026	1242.5772	1737.0893	144.5941	781.4809	NA	NA	NA	NA	NA	3.47826087	29.56521739	NA	n
AdSF2	Alpes de São Francisco 2	Digitised	12.3	3321.9438	2147.913	1977.72401	1109.3257	1679.8114	1713.9968	2800.3535	4315.978564	1301.9314	2989.1411	NA	NA	NA	NA	NA	4.347826087	22.60869565	NA	n
AdSF2	Alpes de São Francisco 2	Digitised	21.7	4074.4674	3756.3766	4139.9085	3315.9738	3861.9084	3735.3238	4330.17612	4606.360882	3159.5908	4446.8329	NA	NA	NA	NA	NA	0.869565217	15.65217391	NA	n
AdSF2	Alpes de São Francisco 2	Digitised	35.8	4990.55754	5918.675828	5237.4287	5430.35778	5037.71554	5335.14618	5174.26323	5349.0673	4984.48884	5550.96516	NA	NA	NA	NA	NA	0.104347826	9.565217391	NA	n
AdSF2	Alpes de São Francisco 2	Digitised	46.2	6018.6808	6181.10876	6533.3373	6269.3691	5904.34132	6098.30146	6221.72975	6614.47438	5753.4004	6461.52316	NA	NA	NA	NA	NA	0	7.826086957	NA	n
AdSF2	Alpes de São Francisco 2	Digitised	60.4	7342.72592	7691.48648	7506.2959	7400.2133	7253.2686	7532.65754	7588.49565	7656.922972	7695.99406	7686.95324	NA	NA	NA	NA	NA	0	9.565217391	NA	n
AdSF2	Alpes de São Francisco 2	Digitised	73.6	8641.4563	8272.1984	8390.682716	8619.25924	9569.75212	9250.30948	8645.60877	8458.89065	9004.05692	8802.1331	NA	NA	NA	NA	NA	0.104347826	3.47826087	NA	n
AdSF2	Alpes de São Francisco 2	Digitised	87.7	10033.45522	8977.4206	9112.98835	10419.8664	10207.04197	10143.9258	9693.22731	10092.25248	10619.4201	10044.4723	NA	NA	NA	NA	NA	0	1.739130435	NA	n
AdSF2	Alpes de São Francisco 2	Digitised	99.1	10941.19363	9409.44224	10317.85513	11249.48698	11042.989	10899.99421	10521.22049	11392.38245	12012.30584	11603.3826	NA	NA	NA	NA	NA	0	5.217391304	NA	n
AdSF2	Alpes de São Francisco 2	Digitised	116	12678.39852	10985.4898	13011.9959	12476.6501	12505.6203	12913.2156	12651.05845	12908.76295	12724.8123	12508.1214	NA	NA	NA	NA	NA	0	1.739130435	NA	n
AdSF2	Alpes de São Francisco 2	Digitised	123.6	13481.50388	12738.9718	13633.70002	13352.1585	13282.5675	13523.30204	13482.95349	13415.35055	13391.52022	13055.4462	NA	NA	NA	NA	NA	0	2.608695652	NA	n
AdSF2	Alpes de São Francisco 2	Digitised	137.7	14823.67232	14930.66892	14198.74382	14918.47846	14508.4869	14556.85065	15151.30969	14427.12155	15455.00339	14695.92463	NA	NA	NA	NA	NA	0	0.869565217	NA	n
AdSF2	Alpes de São Francisco 2	Digitised	166	17915.87682	16687.7429	17057.0019	19019.1706	18518.7069	16636.2937	17531.12545	16280.06895	18487.6139	17500.6879	NA	NA	NA	NA	NA	0	0	NA	n
AdSF2	Alpes de São Francisco 2	Digitised	176.4	19411.62302	17113.56452	18394.20544	20606.27456	19415.382	17646.94096	18754.61975	18233.26741	19721.5307	18777.15102	NA	NA	NA	NA	NA	0	0.869565217	NA	n
AdSF2	Alpes de São Francisco 2	Digitised	189.6	21064.15212	18635.72068	20040.14618	21456.01196	21107.7744	20220.3008	20259.58677	18965.98865	21386.0398	20274.9877	NA	NA	NA	NA	NA	0	1.739130435	NA	n
AdSF2	Alpes de São Francisco 2	Digitised	202.8	22313.84302	20080.60492	21093.8793	22206.63334	21809.66876	21415.5056	21251.72987	20083.99965	23527.7267	22395.16904	NA	NA	NA	NA	NA	0	0.869565217	NA	n
AdSF2	Alpes de São Francisco 2	Digitised	218.9	23377.43057	22190.18758	23609.0398	23570.2879	23069.76701	23759.61312	22293.1297	21305.84198	25858.09056	23685.94578	NA	NA	NA	NA	NA	0	0.869565217	NA	n
AdSF2	Alpes de São Francisco 2	Digitised	229.2	24688.91937	22938.34904	24714.48156	24238.73534	24025.7702	24543.1124	23189.16945	23408.93703	26625.94268	25056.5994	NA	NA	NA	NA	NA	0	0.869565217	NA	n
AdSF2	Alpes de São Francisco 2	Digitised	244.3	26181.10373	23992.16965	25946.6467	26267.296	25553.6582	27731.6326	26323.55949	24623.89105	27554.8893	26429.70269	NA	NA	NA	NA	NA	0	1.739130435	NA	n
AdSF2	Alpes de São Francisco 2	Digitised	255.7	27720.80927	25255.319	27018.0107	28059.13387	26746.95507	28522.42238	27580.18769	26653.82795	28220.46604	28607.43512	NA	NA	NA	NA	NA	0	0.869565217	NA	n
AdSF2	Alpes de São Francisco 2	Digitised	269.8	29043.59315	28580.4976	28802.0309	28813.23982	28191.5362	29594.9579	28755.03157	29087.22975	28739.16181	29614.88758	NA	NA	NA	NA	NA	0.104347826	0.869565217	NA	n
AgPap	Águas dos Papagaios	Paper (d13C), digitised (pollen)	0	-62.5693	-60.9711	-54.0746	-53.0448	-36.8108	-49.0001	-52.2908	-71.4909	-85.7833	-59.8611	NA	NA	NA	NA	NA	0	5.224015962	NA	n
AgPap	Águas dos Papagaios	Paper (d13C), digitised (pollen)	5	75.2287	366.6339	161.2494	224.6912	303.9597	300.1414	342.4132	148.8571	253.7857	1375.0289	NA	NA	NA	NA	-19.04	NA	NA	NA	n
AgPap	Águas dos Papagaios	Paper (d13C), digitised (pollen)	6	205.4067	409.6992	245.1707	318.4457	367.979	322.3168	543.7902	242.1815	273.6989	1476.5409	NA	NA	NA	NA	NA	0	8.256880734	NA	n
AgPap	Águas dos Papagaios	Paper (d13C), digitised (pollen)	10	726.1187	581.9604	580.8559	693.4637	624.0562	411.0184	1349.2982	615.4791	353.3517	1882.5889	NA	NA	NA	NA	-19.2	0	6.311637081	NA	n
AgPap	Águas dos Papagaios	Paper (d13C), digitised (pollen)	14	780.3819	1233.7884	816.9643	1209.3197	846.3294	505.4824	1565.8694	796.0071	472.5753	1955.7345	NA	NA	NA	NA	NA	0	3.651115619	NA	n
AgPap	Águas dos Papagaios	Paper (d13C), digitised (pollen)	15	793.9477	1396.7454	875.9914	1338.2837	901.8977	529.0984	1620.0122	841.1391	502.3812	1974.0209	NA	NA	NA	NA	-16.48	NA	NA	NA	n
AgPap	Águas dos Papagaios	Paper (d13C), digitised (pollen)	18	895.5919	1433.3094	904.50907	1455.0896	1202.9237	863.2474	1676.1932	959.1462	905.3502	2076.5084	NA	NA	NA	NA	NA	0	4.04040404	NA	n
AgPap	Águas dos Papagaios	Paper (d13C), digitised (pollen)	20	963.3547	1457.6854	923.52085	1532.9602	1403.6077	1086.0134	1713.6472	1037.8176	1173.9962	2144.8334	NA	NA	NA	NA	-16.62	NA	NA	NA	n
AgPap	Águas dos Papagaios	Paper (d13C), digitised (pollen)	22	1165.0167	1739.6434	984.08785	1599.4622	1469.5537	1231.5458	1853.1994	1308.7776	1423.1782	2374.3254	NA	NA	NA	NA	NA	0	4.04040404	NA	n
AgPap	Águas dos Papagaios	Paper (d13C), digitised (pollen)	25	1467.5097	2162.5804	1074.93835	1699.2152	1568.4727	1449.8444	2062.5277	1715.2176	1796.9512	2718.5634	NA	NA	NA	NA	-16.5	NA	NA	NA	n
AgPap	Águas dos Papagaios	Paper (d13C), digitised (pollen)	26	1547.5632	2230.9557	1297.96435	1841.5352	1715.7387	1495.9404	2201.9847	1760.2781	1829.6559	2776.4541	NA	NA	NA	NA	NA	0	9.437559581	NA	n
AgPap	Águas dos Papagaios	Paper (d13C), digitised (pollen)	30	1867.7772	2504.4569	2190.06835	2410.8152	2304.8027	1680.3244	2759.8127	1940.5201	1960.4747	3008.0169	NA	NA	NA	NA	-16.21	5.086229086	9.523809524	NA	n
AgPap	Águas dos Papagaios	Paper (d13C), digitised (pollen)	34	2151.192	2788.7773	2570.48475	2505.1368	2671.4143	2523.1164	2793.4551	2843.4561	1993.54282	3046.20734	NA	NA	NA	NA	NA	0	10.81487045	NA	n
AgPap	Águas dos Papagaios	Paper (d13C), digitised (pollen)	35	2222.0457	2859.8574	2665.58885	2528.7172	2763.0672	2733.8144	2801.8657	3069.1901	2001.80985	3055.75495	NA	NA	NA	NA	-18.03	NA	NA	NA	n
AgPap	Águas dos Papagaios	Paper (d13C), digitised (pollen)	38	2644.9917	3001.6758	2812.01885	2581.5181	2936.7615	2934.2237	3004.4353	3074.59286	2398.74585	3110.84455	NA	NA	NA	NA	NA	0	0	NA	n
AgPap	Águas dos Papagaios	Paper (d13C), digitised (pollen)	40	2926.9557	3096.2214	2909.63885	2616.7187	3052.5577	3067.8299	3139.4817	3078.1947	2663.36985	3147.57095	NA	NA	NA	NA	-17.9	NA	NA	NA	n
AgPap	Águas dos Papagaios	Paper (d13C), digitised (pollen)	45	3265.8132	3213.1379	3250.95885	3284.2687	3158.2817	3223.6664	3268.1027	3092.56105	3220.87985	3227.89395	NA	NA	NA	NA	-17.93	NA	NA	NA	n
AgPap	Águas dos Papagaios	Paper (d13C), digitised (pollen)	46	3302.4505	3306.993	3323.23945	3337.4172	3376.1217	3545.4024	3422.0697	3247.10905	3444.34885	3256.16325	NA	NA	NA	NA	NA	0	0	NA	n
AgPap	Águas dos Papagaios	Paper (d13C), digitised (pollen)	50	3448.9997	3682.4134	3612.36185	3550.0112	4247.4817	4832.3464	4037.9377	3865.30105	4338.22485	3369.24045	NA	NA	NA	NA	-17.44	8.51229608	14.41441441	NA	n
AgPap	Águas dos Papagaios	Paper (d13C), digitised (pollen)	54	3873.1797	3925.745	4413.98985	4569.4512	4743.7977	4921.89	4412.7817	4074.43065	4899.94485	3604.84965	NA	NA	NA	NA	NA	0	5.902042489	NA	n
AgPap	Águas dos Papagaios	Paper (d13C), digitised (pollen)	55	3979.2247	3986.5779	4614.39685	4824.3112	4867.8767	4944.2759	4506.4927	4126.71305	5040.37485	3663.75195	NA	NA	NA	NA	-17.22	NA	NA	NA	n
AgPap	Águas dos Papagaios	Paper (d13C), digitised (pollen)	58	4482.4057	4697.6049	4652.14735	4859.9146	4960.6535	5250.8609	4654.7758	4210.86875	5255.90925	4116.99795	NA	NA	NA	NA	NA	0	9.177820268	NA	n
AgPap	Águas dos Papagaios	Paper (d13C), digitised (pollen)	60	4817.8597	5171.6229	4677.31435	4883.6502	5022.5047	5455.2509	4753.6312	4266.97255	5399.59885	4419.16195	NA	NA	NA	NA	-17.06	NA	NA	NA	n
AgPap	Águas dos Papagaios	Paper (d13C), digitised (pollen)	62	5346.4577	5502.8709	5054.78635	5338.9862	5594.9827	5899.9369	4840.5822	4809.00655	5490.67665	4490.23895	NA	NA	NA	NA	NA	0	9.563869825	NA	n
AgPap	Águas dos Papagaios	Paper (d13C), digitised (pollen)	65	6139.3547	5999.7429	5620.99435	6021.9902	6453.6997	6566.9659	4971.0087	5622.05755	5627.29335	4596.85445	NA	NA	NA	NA	-16.23	NA	NA	NA	n
AgPap	Águas dos Papagaios	Paper (d13C), digitised (pollen)	66	6331.9737	6168.4409	5656.39995	6093.4679	6562.5397	6633.61	5339.2277	5769.23355	5824.10635	4860.80945	NA	NA	NA	NA	NA	0	15.19233891	NA	n
AgPap	Águas dos Papagaios	Paper (d13C), digitised (pollen)	70	7102.4497	6843.2329	5798.02235	6379.3787	6997.8997	6900.1864	6812.1037	6357.93755	6611.35835	5916.62945	NA	NA	NA	NA	-16.23	0	0	NA	n
AgPap	Águas dos Papagaios	Paper (d13C), digitised (pollen)	74	7204.1589	7135.6793	6931.84635	7017.2707	7202.6169	7132.682	7167.3981	6925.50155	7067.19435	6798.10545	NA	NA	NA	NA	NA	1.679902448	7.19705575	NA	n
AgPap	Águas dos Papagaios	Paper (d13C), digitised (pollen)	75	7229.5862	7208.7909	7215.30235	7176.7437	7253.7962	7190.8059	7256.2217	7067.39255	7181.15335	7018.47445	NA	NA	NA	NA	-14.85	NA	NA	NA	n
AgPap	Águas dos Papagaios	Paper (d13C), digitised (pollen)	78	7345.5083	8211.8349	7294.72135	7471.8702	7825.0592	7535.8449	7325.9912	7186.95485	7324.46305	7295.18005	NA	NA	NA	NA	NA	7.029868477	14.99832234	NA	n
AgPap	Águas dos Papagaios	Paper (d13C), digitised (pollen)	80	7422.7897	8880.5309	7347.66735	7668.6212	8205.9012	7765.8709	7372.5042	7266.66305	7420.00285	7479.65045	NA	NA	NA	NA	-14.52	NA	NA	NA	n
AgPap	Águas dos Papagaios	Paper (d13C), digitised (pollen)	82	7561.9197	9051.9861	7450.15435	7914.2712	8316.3908	7947.8709	7394.7874	7390.66925	7933.82085	7791.95445	NA	NA	NA	NA	NA	0	3.651115619	NA	n
AgPap	Águas dos Papagaios	Paper (d13C), digitised (pollen)	85	7770.6147	9309.1689	7603.88485	8282.7462	8482.1252	8220.8709	7428.2122	7576.67855	8704.54785	8260.41045	NA	NA	NA	NA	-16.47	NA	NA	NA	n
AgPap	Águas dos Papagaios	Paper (d13C), digitised (pollen)	86	7900.0247	9336.6289	7695.89195	8314.5499	8530.4906	8374.3679	7466.912	7617.95715	8846.78585	8381.06945	NA	NA	NA	NA	NA	0.853051843	10.13335794	NA	n
AgPap	Águas dos Papagaios	Paper (d13C), digitised (pollen)	90	8417.6647	9446.4689	8063.92035	8441.7647	8723.9522	8988.3559	7621.7112	7783.07155	9415.73785	8863.70545	NA	NA	NA	NA	-16.64	3.710748762	10.61347384	NA	n
AgPap	Águas dos Papagaios	Paper (d13C), digitised (pollen)	94	8485.0971	9592.2625	8465.62435	8506.5959	9374.4842	9249.7403	8836.4672	7878.29435	9761.14865	8977.89545	NA	NA	NA	NA	NA	2.924866614	7.766990291	NA	n
AgPap	Águas dos Papagaios	Paper (d13C), digitised (pollen)	95	8501.9552	9628.7109	8566.05035	8522.8037	9537.1172	9315.0864	9140.1562	7902.10005	9847.50135	9006.44295	NA	NA	NA	NA	-17.01	NA	NA	NA	n
AgPap	Águas dos Papagaios	Paper (d13C), digitised (pollen)	98	8755.8446	9719.259	9503.16935	9423.4067	9696.1541	9641.3094	9464.2582	8152.68645	10233.92835	9182.06025	NA	NA	NA	NA	NA	0	10.13335794	NA	n
AgPap	Águas dos Papagaios	Paper (d13C), digitised (pollen)	100	8925.1042	9779.6244	10127.91535	10023.8087	9802.1787	9858.7914	9680.3262	8319.74405	10491.54635	9299.13845	NA	NA	NA	NA	-16.76	NA	NA	NA	n
AgPap	Águas dos Papagaios	Paper (d13C), digitised (pollen)	102	9024.6238	10079.7724	10357.48935	10129.2423	9900.2997	9917.3614	9974.6902	8536.51405	11347.84835	9385.35225	NA	NA	NA	NA	NA	0	12.08625662	NA	n
AgPap	Águas dos Papagaios	Paper (d13C), digitised (pollen)	106	9265.243	10572.1097	10730.15305	10671.3907	10236.7442	10041.7616	10538.2142	8940.78255	12749.95435	9600.58845	NA	NA	NA	NA	NA	1.037304021	15.59898999	NA	n
AgPap	Águas dos Papagaios	Paper (d13C), digitised (pollen)	110	9630.6022	10740.5709	10843.36385	12207.3827	10993.7962	10187.9424	11026.1262	9257.23655	13220.56635	9944.25045	NA	NA	NA	NA	-14.24	7.974851742	20.93170469	NA	n
AguNe	Agulhas Negras	Raw - HB	0	-26.8989	30.9387	-70.1317	-16.2459	2.43351	-51.2214	-24.6559	2.79589	-49.2907	-66.9399	NA	2024.555403	NA	NA	NA	0	17.25239617	NA	n
AguNe	Agulhas Negras	Raw - HB	8	1.30113	111.7369	-30.85501	40.4724	122.17321	-3.3502	122.5079	58.79614	-0.67404	-30.72005	NA	189	NA	NA	NA	0.970873786	15.53398058	NA	n
AguNe	Agulhas Negras	Raw - HB	16	27.79995	206.61097	9.75175	74.323565	181.65305	83.48495	170.079688	88.212945	61.6292	12.0624	NA	607.5	NA	NA	NA	1.567398119	16.30094044	NA	n
AguNe	Agulhas Negras	Raw - HB	24	87.78159	214.864422	79.73763	168.797485	205.967258	153.14479	179.2792	178.778825	184.2712	150.5056	NA	1021.5	NA	NA	NA	2.089552239	23.88059701	NA	n
AguNe	Agulhas Negras	Raw - HB	32	136.67333	236.831035	162.72075	281.122585	226.46823	214.12682	233.64055	244.007175	253.18576	208.516294	NA	570.2650401	NA	NA	NA	3.267973856	20.91503268	NA	n
AguNe	Agulhas Negras	Raw - HB	40	173.43335	280.077215	247.52775	369.747585	380.92388	222.67346	289.48909	329.172025	417.743	254.12561	NA	584.5	NA	NA	NA	1.967213115	21.96721311	NA	n
AguNe	Agulhas Negras	Raw - HB	48	251.60294	347.385075	312.76335	400.239285	459.63808	260.09911	386.97099	368.649595	465.50293	314.98076	NA	996.2461543	NA	NA	NA	0.673400673	16.4983165	NA	n
AguNe	Agulhas Negras	Raw - HB	56	463.348996	417.243115	472.2644	466.827115	506.42388	291.318945	538.23604	405.450295	503.20355	428.11046	NA	467.5	NA	NA	NA	1.650165017	24.42244224	NA	n
AguNe	Agulhas Negras	Raw - HB	64	526.79978	525.127515	490.32704	523.601355	556.97472	381.946625	609.19944	522.091175	539.07339	545.57046	NA	1848.208383	NA	NA	NA	1.298701299	22.07792208	NA	n
AguNe	Agulhas Negras	Raw - HB	72	590.01103	609.995515	593.519268	606.772705	619.86899	541.252345	641.8685	591.992597	572.56801	615.32252	NA	6625.609482	NA	NA	NA	0.330033003	14.85148515	NA	n
AguNe	Agulhas Negras	Raw - HB	80	644.67338	639.426835	662.566295	644.669335	663.57163	607.232325	656.75618	654.00623	647.4467	643.15306	NA	3641.451461	NA	NA	NA	0.64516129	24.19354839	NA	n
AguNe	Agulhas Negras	Raw - HB	88	847.50278	876.644635	1003.283995	890.077335	792.15833	882.906125	766.87168	887.55493	768.9779	722.00507	NA	1397.034837	NA	NA	NA	1.294498382	22.97734628	NA	n
AguNe	Agulhas Negras	Raw - HB	96	1101.90528	1121.442735	1160.883045	959.409245	988.12503	1060.981725	880.46298	1089.08423	887.5474	1379.51386	NA	904.6373126	NA	NA	NA	0.310559006	20.1863354	NA	n
AguNe	Agulhas Negras	Raw - HB	104	1167.71808	1167.273415	1292.338045	1110.184685	1127.02639	1355.941325	1059.45758	1316.58623	1453.9834	1432.24138	NA	2242.126403	NA	NA	NA	0.632911392	18.67088608	NA	n
AguNe	Agulhas Negras	Raw - HB	112	1497.83288	1348.746385	1629.302645	1197.354085	1491.25333	1547.004525	1246.14893	1484.87533	1720.45246	1549.37046	NA	2235.255739	NA	NA	NA	0.317460317	13.33333333	NA	n
AguNe	Agulhas Negras	Raw - HB	120	1858.43038	1552.222185	1857.674545	1263.478485	2224.39483	1895.985825	1369.14733	1729.07883	1968.3853	1852.97026	NA	1905.463909	NA	NA	NA	0.647249191	12.94498382	NA	n
AguNe	Agulhas Negras	Raw - HB	128	2049.83468	1672.520185	2134.487545	1714.517785	2580.09223	2003.871695	1524.65228	2108.51843	2106.7884	1876.4413	NA	2521.53337	NA	NA	NA	0	9.493670886	NA	n
AguNe	Agulhas Negras	Raw - HB	136	2414.09888	2005.264685	2382.083245	1921.306985	2794.50883	2076.543725	1877.76748	2320.2829	2367.6072	1946.39689	NA	2189.451319	NA	NA	NA	0	7.371794872	NA	n
AguNe	Agulhas Negras	Raw - HB	144	2664.48888	2198.488285	2630.118845	2155.474585	3000.52803	2318.574125	2491.42708	2361.14302	2671.4716	2075.09193	NA	4765.949994	NA	NA	NA	0.3125	6.875	NA	n
AguNe	Agulhas Negras	Raw - HB	152	2976.25378	2533.725585	2771.503345	2416.669885	3315.12483	2642.081625	2814.78218	2726.04498	3005.6775	2501.27183	NA	2718.49238	NA	NA	NA	0	5.732484076	NA	n
AguNe	Agulhas Negras	Raw - HB	160	3411.41288	2837.321085	2865.215045	2914.100485	3415.78848	3024.950525	3059.95548	3083.30088	3213.6438	2705.14153	NA	913.7981967	NA	NA	NA	0.327868852	11.14754098	NA	n
AguNe	Agulhas Negras	Raw - HB	168	3504.43838	3167.345135	2927.035765	3188.103485	3563.00768	3240.094625	3251.36273	3344.34008	3265.9087	2934.90993	NA	5235.445308	NA	NA	NA	0.647249191	14.88673139	NA	n
AguNe	Agulhas Negras	Raw - HB	176	3619.34978	3401.888465	3437.206445	3467.321385	3680.11328	3356.662725	3558.68933	3675.52598	3349.88735	3175.98292	NA	2608.56177	NA	NA	NA	1.628664495	15.30944625	NA	n
AguNe	Agulhas Negras	Raw - HB	184	3825.91938	3771.869185	3600.928445	3738.870985	3830.80684	3405.459325	3888.23773	3818.08958	3606.65735	3464.47088	NA	2274.189497	NA	NA	NA	0.331125828	14.2384106	NA	n
AguNe	Agulhas Negras	Raw - HB	192	3895.24564	3945.682305	3797.238145	3938.188785	4021.39753	3709.192375	4037.18767	3915.50628	4025.07555	3697.01438	NA	3336.852062	NA	NA	NA	0.666666667	19	NA	n
AguNe	Agulhas Negras	Raw - HB	200	3942.44778	4111.304385	4055.910245	3989.13824	4059.02033	4139.281975	4103.11398	3985.11038	4101.86045	3883.54378	NA	6490.48644	NA	NA	NA	0	11.58940397	NA	n
AguNe	Agulhas Negras	Raw - HB	208	4024.37903	4162.801555	4244.972495	4058.70664	4186.00633	4208.020363	4238.02668	4058.02318	4376.63695	4077.90476	NA	4202.555617	NA	NA	NA	0	10.625	NA	n
AguNe	Agulhas Negras	Raw - HB	216	4063.08106	4219.900175	4383.745525	4198.51697	4288.57663	4225.715935	4392.51744	4116.330008	4561.98875	4234.53178	NA	6206.499031	NA	NA	NA	0.653594771	11.11111111	NA	n
AguNe	Agulhas Negras	Raw - HB	224	4129.40678	4257.494335	4471.009245	4227.95701	4456.15903	4340.754855	4427.6248	4146.67956	4685.21355	4290.641316	NA	7793.622214	NA	NA	NA	0	8.695652174	NA	n
AguNe	Agulhas Negras	Raw - HB	232	4282.67688	4347.144765	4579.660645	4411.61541	4583.44353	4506.775515	4451.37787	4345.78677	4789.68185	4369.00024	NA	7369.931321	NA	NA	NA	0.403225806	7.661290323	NA	n
AguNe	Agulhas Negras	Raw - HB	240	4473.79388	4417.446885	4633.643095	4511.26204	4738.68563	4550.083955	4544.56113	4600.91327	4921.33445	4465.85685	NA	4273.552469	NA	NA	NA	0	9.090909091	NA	n
AguNe	Agulhas Negras	Raw - HB	248	4550.73693	4543.826285	4670.892735	4624.43613	4869.28526	4589.966426	4591.37219	4629.39075	4985.89831	4502.40007	NA	3776.574502	NA	NA	NA	0	5.384615385	NA	n
AguNe	Agulhas Negras	Raw - HB	256	4650.97403	4704.043885	4714.559945	4649.04258	5096.02353	4630.78544	4648.00633	4668.88792	5045.9908	4544.4235	NA	3586.486156	NA	NA	NA	0	11.14551084	NA	n
AguNe	Agulhas Negras	Raw - HB	264	4724.15223	4749.433125	4787.750665	4741.92134	5277.84053	4735.03664	4709.56045	4748.03524	5140.8496	4647.66026	NA	4275.84269	NA	NA	NA	0	17.1875	NA	n
AguNe	Agulhas Negras	Raw - HB	272	4848.41343	4845.415335	4819.310705	4825.14797	5516.43287	4791.02174	4801.07068	4843.73877	5279.30805	4779.60465	NA	4511.735458	NA	NA	NA	0	12.58064516	NA	n
AguNe	Agulhas Negras	Raw - HB	280	5109.33493	4974.507435	4988.017095	4970.76374	5806.27878	5064.47624	4978.23888	4963.70267	5527.28835	4815.47745	NA	4058.271691	NA	NA	NA	0	21.75324675	NA	n
AguNe	Agulhas Negras	Raw - HB	288	5295.53231	5258.830935	5081.976895	5070.36534	5945.01333	5403.49174	5397.66398	5312.65877	5673.35085	5455.74155	NA	4301.035122	NA	NA	NA	0	10.64516129	NA	n
AguNe	Agulhas Negras	Raw - HB	296	5530.70773	5505.143635	5668.176195	5555.31404	6579.90983	5848.97373	5534.59638	6000.84887	5841.39495	5702.35325	NA	4046.820586	NA	NA	NA	0	7.717041801	NA	n
AguNe	Agulhas Negras	Raw - HB	304	5664.48933	5755.012035	5925.508195	5955.13844	6799.67631	5962.34929	6286.39558	6165.88523	6013.22219	6062.34885	NA	3542.971956	NA	NA	NA	0	11.04294479	NA	n
AguNe	Agulhas Negras	Raw - HB	312	5765.39083	6094.264835	6140.217045	6219.18234	7035.49503	6038.23139	6629.65983	6265.36276	6290.9916	6603.63105	NA	3155.924599	NA	NA	NA	0	10	NA	n
AguNe	Agulhas Negras	Raw - HB	320	6280.56973	6567.173935	6684.910945	6418.04474	7078.87668	6074.19904	7004.85013	6399.19947	6386.8714	6715.2475	NA	4023.918375	NA	NA	NA	0	11.85410334	NA	n
AguNe	Agulhas Negras	Raw - HB	328	6660.87823	6687.311135	7086.701945	7074.56974	7261.67701	6662.49924	7113.28723	6844.62507	6454.274275	6792.5482	NA	4319.35689	NA	NA	NA	0	11.21495327	NA	n
AguNe	Agulhas Negras	Raw - HB	336	6922.00243	6915.348635	7274.314665	7200.39584	7447.26083	6825.59124	7290.84673	7221.27237	7107.544675	7152.33521	NA	3126.151726	NA	NA	NA	0	7.210031348	NA	n
AguNe	Agulhas Negras	Raw - HB	344	7402.70603	7376.770635	7502.225945	7449.68264	7549.25583	7397.16604	7507.43473	7415.49677	7409.845475	7387.49525	NA	3313.949851	NA	NA	NA	0	11.21495327	NA	n
Amarl_pd	Amaral	This study	0	-45.0475	-58.6732	-64.561	-76.5065	-64.0878	-102.301	-72.161	-71.4239	-82.7135	-54.3952	NA	2522	103	NA	NA	3.8	45.7	NA	y
Amarl_pd	Amaral	This study	0.5	-20.9738	-26.7935	-48.22965	-43.043	-57.4457	-97.86748	-55.4256	-38.7461	-67.8874	-33.56155	NA	NA	115	NA	-22.26328843	NA	NA	NA	y
Amarl_pd	Amaral	This study	1	3.0999	5.0862	-31.8983	-9.5795	-50.8036	-93.43396	-38.6902	-6.0683	-53.0613	-12.7279	NA	10216	168	NA	NA	9.3	35.5	NA	y
Amarl_pd	Amaral	This study	1.5	27.1736	36.9659	-15.56695	23.884	-44.1615	-89.00044	-21.9548	26.6095	-38.2352	8.10575	NA	NA	195	NA	NA	NA	NA	NA	y
Amarl_pd	Amaral	This study	2	51.2473	68.8456	0.7644	57.3475	-37.5194	-84.56692	-5.2194	59.2873	-23.4091	28.9394	NA	4935	179	0	NA	12.7	43.1	NA	y
Amarl_pd	Amaral	This study	2.5	75.321	100.7253	17.09575	90.811	-30.8773	-80.1334	11.516	91.9651	-8.583	49.77305	NA	NA	168	NA	NA	NA	NA	NA	y
Amarl_pd	Amaral	This study	3	99.3947	132.605	33.4271	124.2745	-24.2352	-75.69988	28.2514	124.6429	6.2431	70.6067	NA	6689	280	6	NA	5.7	44.8	NA	y
Amarl_pd	Amaral	This study	3.5	123.4684	164.4847	49.75845	157.738	-17.5931	-71.26636	44.9868	157.3207	21.0692	91.44035	NA	NA	192	NA	NA	NA	NA	NA	y
Amarl_pd	Amaral	This study	4	147.5421	196.3644	66.0898	191.2015	-10.951	-66.83284	61.7222	189.9985	35.8953	112.274	NA	4384	215	0	-23.36242592	3.1	34.6	NA	y
Amarl_pd	Amaral	This study	4.5	171.6158	228.2441	82.42115	224.665	-4.3089	-62.39932	78.4576	222.6763	50.7214	133.10765	NA	NA	198	NA	NA	NA	NA	NA	y
Amarl_pd	Amaral	This study	5	195.6895	260.1238	98.7525	258.1285	2.3332	-57.9658	95.193	255.3541	65.5475	153.9413	NA	5849	252	0	NA	4.6	45.9	NA	y
Amarl_pd	Amaral	This study	5.5	199.90214	283.4992	122.57535	271.41135	18.07335	-23.4072	96.99809	278.97375	70.284335	193.87825	NA	NA	284	NA	NA	NA	NA	NA	y
Amarl_pd	Amaral	This study	6	204.11478	306.8746	146.3982	284.6942	33.8135	11.1514	98.80318	302.5934	75.02117	233.8152	NA	4585	212	0	NA	7.3	23.2	NA	y
Amarl_pd	Amaral	This study	6.5	208.32742	330.25	170.22105	297.97705	49.55365	45.71	100.60827	326.21305	79.758005	273.75215	NA	NA	310	NA	NA	NA	NA	NA	y
Amarl_pd	Amaral	This study	7	212.54006	353.6254	194.0439	311.2599	65.2938	80.2686	102.41336	349.8327	84.49484	313.6891	NA	7459	354	1	NA	4.8	44.6	NA	y
Amarl_pd	Amaral	This study	7.5	216.7527	377.0008	217.86675	324.54275	81.03395	114.8272	104.21845	373.45235	89.231675	353.62605	NA	NA	424	NA	NA	NA	NA	NA	y
Amarl_pd	Amaral	This study	8	220.96534	400.3762	241.6896	337.8256	96.7741	149.3858	106.02354	397.072	93.96851	393.563	NA	4717	297	0	NA	8.8	33.8	NA	y
Amarl_pd	Amaral	This study	8.5	225.17798	423.7516	265.51245	351.10845	112.51425	183.9444	107.82863	420.69165	98.705345	433.49995	NA	NA	171	NA	NA	NA	NA	NA	y
Amarl_pd	Amaral	This study	9	229.39062	447.127	289.3353	364.3913	128.2544	218.503	109.63372	444.3113	103.44218	473.4369	NA	8618	217	3	-25.66102734	8.3	28.4	NA	y
Amarl_pd	Amaral	This study	9.5	233.60326	470.5024	313.15815	377.67415	143.99455	253.0616	111.43881	467.93095	108.179015	513.37385	NA	NA	542	NA	NA	NA	NA	NA	y
Amarl_pd	Amaral	This study	10	237.8159	493.8778	336.981	390.957	159.7347	287.6202	113.2439	491.5506	112.91585	553.3108	NA	4371	532	1	NA	5.2	27.9	NA	y
Amarl_pd	Amaral	This study	10.5	272.4357	508.749	364.5319	412.7227	202.96715	320.7433	161.00695	505.8511	165.66885	559.04395	NA	NA	562	NA	NA	NA	NA	NA	y
Amarl_pd	Amaral	This study	11	307.0555	523.6202	392.0828	434.4884	246.1996	353.8664	208.77	520.1516	218.42185	564.7771	NA	8999	508	2	NA	7.6	38.3	NA	y
Amarl_pd	Amaral	This study	11.5	341.6753	538.4914	419.6337	456.2541	289.43205	386.9895	256.53305	534.4521	271.17485	570.51025	NA	NA	450	NA	NA	NA	NA	NA	y
Amarl_pd	Amaral	This study	12	376.2951	553.3626	447.1846	478.0198	332.6645	420.1126	304.2961	548.7526	323.92785	576.2434	NA	5022	409	2	NA	11.5	26.3	NA	y
Amarl_pd	Amaral	This study	12.5	410.9149	568.2338	474.7355	499.7855	375.89695	453.2357	352.05915	563.0531	376.68085	581.97655	NA	NA	481	NA	NA	NA	NA	NA	y
Amarl_pd	Amaral	This study	13	445.5347	583.105	502.2864	521.5512	419.1294	486.3588	399.8222	577.3536	429.43385	587.7097	NA	5022	432	2	NA	11.5	26.3	NA	y
Amarl_pd	Amaral	This study	13.5	480.1545	597.9762	529.8373	543.3169	462.36185	519.4819	447.58525	591.6541	482.18685	593.44285	NA	NA	331	NA	NA	NA	NA	NA	y
Amarl_pd	Amaral	This study	14	514.7743	612.8474	557.3882	565.0826	505.5943	552.605	495.3483	605.9546	534.93985	599.176	NA	8430	360	5	-24.11629323	11.8	27.6	NA	y
Amarl_pd	Amaral	This study	14.5	549.3941	627.7186	584.9391	586.8483	548.82675	585.7281	543.11135	620.2551	587.69285	604.90915	NA	NA	602	NA	NA	NA	NA	NA	y
Amarl_pd	Amaral	This study	15	584.0139	642.5898	612.49	608.614	592.0592	618.8512	590.8744	634.5556	640.44585	610.6423	NA	5037	477	3	NA	9.4	21.2	NA	y
Amarl_pd	Amaral	This study	15.5	614.6221	665.93545	645.4042	648.3785	617.97655	640.20525	621.3704	662.9953	661.9896	640.60155	NA	NA	603	NA	NA	NA	NA	NA	y
Amarl_pd	Amaral	This study	16	645.2303	689.2811	678.3184	688.143	643.8939	661.5593	651.8664	691.435	683.53335	670.5608	NA	13967	326	5	NA	12.9	15.8	NA	y
Amarl_pd	Amaral	This study	16.5	675.8385	712.62675	711.2326	727.9075	669.81125	682.91335	682.3624	719.8747	705.0771	700.52005	NA	NA	233	NA	NA	NA	NA	NA	y
Amarl_pd	Amaral	This study	17	706.4467	735.9724	744.1468	767.672	695.7286	704.2674	712.8584	748.3144	726.62085	730.4793	NA	12467	283	0	NA	16.7	19.8	NA	y
Amarl_pd	Amaral	This study	17.5	737.0549	759.31805	777.061	807.4365	721.64595	725.62145	743.3544	776.7541	748.1646	760.43855	NA	NA	133	NA	NA	NA	NA	NA	y
Amarl_pd	Amaral	This study	18	767.6631	782.6637	809.9752	847.201	747.5633	746.9755	773.8504	805.1938	769.70835	790.3978	NA	10425	404	2	NA	27.7	35.5	NA	y
Amarl_pd	Amaral	This study	18.5	798.2713	806.00935	842.8894	886.9655	773.48065	768.32955	804.3464	833.6335	791.2521	820.35705	NA	NA	402	NA	NA	NA	NA	NA	y
Amarl_pd	Amaral	This study	19	828.8795	829.355	875.8036	926.73	799.398	789.6836	834.8424	862.0732	812.79585	850.3163	NA	13338	512	1	-24.40322966	17.6	19.7	NA	y
Amarl_pd	Amaral	This study	19.5	859.4877	852.70065	908.7178	966.4945	825.31535	811.03765	865.3384	890.5129	834.3396	880.27555	NA	NA	324	NA	NA	NA	NA	NA	y
Amarl_pd	Amaral	This study	20	890.0959	876.0463	941.632	1006.259	851.2327	832.3917	895.8344	918.9526	855.88335	910.2348	NA	18828	394	1	NA	19.9	23.4	NA	y
Amarl_pd	Amaral	This study	20.5	891.22592	906.4477	943.551905	1009.820165	863.42665	859.0376	896.650435	934.31205	868.9091	922.72625	NA	NA	290	NA	NA	NA	NA	NA	y
Amarl_pd	Amaral	This study	21	892.35594	936.8491	945.47181	1013.38133	875.6206	885.6835	897.46647	949.6715	881.93485	935.2177	NA	NA	379	NA	NA	NA	NA	NA	y
Amarl_pd	Amaral	This study	21.5	893.48596	967.2505	947.391715	1016.942495	887.81455	912.3294	898.282505	965.03095	894.9606	947.70915	NA	NA	228	NA	NA	NA	NA	NA	y
Amarl_pd	Amaral	This study	22	894.61598	997.6519	949.31162	1020.50366	900.0085	938.9753	899.09854	980.3904	907.98635	960.2006	NA	10352	535	0	NA	26.1	32.3	NA	y
Amarl_pd	Amaral	This study	22.5	895.746	1028.0533	951.231525	1024.064825	912.20245	965.6212	899.914575	995.74985	921.0121	972.69205	NA	NA	434	NA	NA	NA	NA	NA	y
Amarl_pd	Amaral	This study	23	896.87602	1058.4547	953.15143	1027.62599	924.3964	992.2671	900.73061	1011.1093	934.03785	985.1835	NA	NA	239	NA	NA	NA	NA	NA	y
Amarl_pd	Amaral	This study	23.5	898.00604	1088.8561	955.071335	1031.187155	936.59035	1018.913	901.546645	1026.46875	947.0636	997.67495	NA	NA	267	NA	NA	NA	NA	NA	y
Amarl_pd	Amaral	This study	24	899.13606	1119.2575	956.99124	1034.74832	948.7843	1045.5589	902.36268	1041.8282	960.08935	1010.1664	NA	9505	361	NA	-25.41615633	11.8	19.9	NA	y
Amarl_pd	Amaral	This study	24.5	900.26608	1149.6589	958.911145	1038.309485	960.97825	1072.2048	903.178715	1057.18765	973.1151	1022.65785	NA	NA	303	NA	NA	NA	NA	NA	y
Amarl_pd	Amaral	This study	25	901.3961	1180.0603	960.83105	1041.87065	973.1722	1098.8507	903.99475	1072.5471	986.14085	1035.1493	NA	NA	312	0	NA	NA	NA	NA	y
Amarl_pd	Amaral	This study	25.5	1048.7716	1211.0406	1074.03655	1151.05215	1113.6207	1156.5657	1045.26525	1141.4021	1080.45435	1104.3043	NA	NA	343	NA	NA	NA	NA	NA	y
Amarl_pd	Amaral	This study	26	1196.1471	1242.0209	1187.24205	1260.23365	1254.0692	1214.2807	1186.53575	1210.2571	1174.76785	1173.4593	NA	8417	315	0	NA	NA	NA	NA	y
Amarl_pd	Amaral	This study	26.5	1343.5226	1273.0012	1300.44755	1369.41515	1394.5177	1271.9957	1327.80625	1279.1121	1269.08135	1242.6143	NA	NA	205	NA	NA	NA	NA	NA	n
Amarl_pd	Amaral	This study	27	1490.8981	1303.9815	1413.65305	1478.59665	1534.9662	1329.7107	1469.07675	1347.9671	1363.39485	1311.7693	NA	NA	367	NA	NA	NA	NA	NA	n
Amarl_pd	Amaral	This study	27.5	1638.2736	1334.9618	1526.85855	1587.77815	1675.4147	1387.4257	1610.34725	1416.8221	1457.70835	1380.9243	NA	NA	205	NA	NA	NA	NA	NA	n
Amarl_pd	Amaral	This study	28	1785.6491	1365.9421	1640.06405	1696.95965	1815.8632	1445.1407	1751.61775	1485.6771	1552.02185	1450.0793	NA	7469	378	0	-23.82611422	NA	NA	NA	n
Amarl_pd	Amaral	This study	28.5	1933.0246	1396.9224	1753.26955	1806.14115	1956.3117	1502.8557	1892.88825	1554.5321	1646.33535	1519.2343	NA	NA	312	NA	NA	NA	NA	NA	n
Amarl_pd	Amaral	This study	29	2080.4001	1427.9027	1866.47505	1915.32265	2096.7602	1560.5707	2034.15875	1623.3871	1740.64885	1588.3893	NA	NA	357	NA	NA	NA	NA	NA	n
Amarl_pd	Amaral	This study	29.5	2227.7756	1458.883	1979.68055	2024.50415	2237.2087	1618.2857	2175.42925	1692.2421	1834.96235	1657.5443	NA	NA	312	NA	NA	NA	NA	NA	n
Amarl_pd	Amaral	This study	30	2375.1511	1489.8633	2092.88605	2133.68565	2377.6572	1676.0007	2316.69975	1761.0971	1929.27585	1726.6993	NA	4543	368	0	NA	NA	NA	NA	n
Amarl_pd	Amaral	This study	30.5	2492.2581	1675.1808	2218.20555	2273.64565	2488.3362	1869.1422	2435.44375	1930.0026	2075.76035	1907.7388	NA	NA	344	NA	NA	NA	NA	NA	n
Amarl_pd	Amaral	This study	31	2609.3651	1860.4983	2343.52505	2413.60565	2599.0152	2062.2837	2554.18775	2098.9081	2222.24485	2088.7783	NA	NA	306	NA	NA	NA	NA	NA	n
Amarl_pd	Amaral	This study	31.5	2726.4721	2045.8158	2468.84455	2553.56565	2709.6942	2255.4252	2672.93175	2267.8136	2368.72935	2269.8178	NA	NA	328	NA	NA	NA	NA	NA	n
Amarl_pd	Amaral	This study	32	2843.5791	2231.1333	2594.16405	2693.52565	2820.3732	2448.5667	2791.67575	2436.7191	2515.21385	2450.8573	NA	4015	223	NA	-22.440501	NA	NA	NA	n
Amarl_pd	Amaral	This study	32.5	2960.6861	2416.4508	2719.48355	2833.48565	2931.0522	2641.7082	2910.41975	2605.6246	2661.69835	2631.8968	NA	NA	252	NA	NA	NA	NA	NA	n
Amarl_pd	Amaral	This study	33	3077.7931	2601.7683	2844.80305	2973.44565	3041.7312	2834.8497	3029.16375	2774.5301	2808.18285	2812.9363	NA	NA	230	NA	NA	NA	NA	NA	n
Amarl_pd	Amaral	This study	33.5	3194.9001	2787.0858	2970.12255	3113.40565	3152.4102	3027.9912	3147.90775	2943.4356	2954.66735	2993.9758	NA	NA	227	NA	NA	NA	NA	NA	n
Amarl_pd	Amaral	This study	34	3312.0071	2972.4033	3095.44205	3253.36565	3263.0892	3221.1327	3266.65175	3112.3411	3101.15185	3175.0153	NA	NA	207	NA	NA	NA	NA	NA	n
Amarl_pd	Amaral	This study	34.5	3429.1141	3157.7208	3220.76155	3393.32565	3373.7682	3414.2742	3385.39575	3281.2466	3247.63635	3356.0548	NA	NA	255	NA	NA	NA	NA	NA	n
Amarl_pd	Amaral	This study	35	3546.2211	3343.0383	3346.08105	3533.28565	3484.4472	3607.4157	3504.13975	3450.1521	3394.12085	3537.0943	NA	NA	197	0	NA	NA	NA	NA	n
Amarl_pd	Amaral	This study	35.5	3725.6741	3406.9988	3599.41605	3587.70865	3690.9247	3699.0552	3558.81625	3527.5966	3500.80885	3590.9368	NA	NA	266	NA	NA	NA	NA	NA	n
Amarl_pd	Amaral	This study	36	3905.1271	3470.9593	3852.75105	3642.13165	3897.4022	3790.6947	3613.49275	3605.0411	3607.49685	3644.7793	NA	3053	242	NA	-21.46031013	NA	NA	NA	n
Amarl_pd	Amaral	This study	36.5	4084.5801	3534.9198	4106.08605	3696.55465	4103.8797	3882.3342	3668.16925	3682.4856	3714.18485	3698.6218	NA	NA	236	NA	NA	NA	NA	NA	n
Amarl_pd	Amaral	This study	37	4264.0331	3598.8803	4359.42105	3750.97765	4310.3572	3973.9737	3722.84575	3759.9301	3820.87285	3752.4643	NA	NA	242	NA	NA	NA	NA	NA	n
Amarl_pd	Amaral	This study	37.5	4443.4861	3662.8408	4612.75605	3805.40065	4516.8347	4065.6132	3777.52225	3837.3746	3927.56085	3806.3068	NA	NA	201	NA	NA	NA	NA	NA	n
Amarl_pd	Amaral	This study	38	4622.9391	3726.8013	4866.09105	3859.82365	4723.3122	4157.2527	3832.19875	3914.8191	4034.24885	3860.1493	NA	NA	154	NA	NA	NA	NA	NA	n
Amarl_pd	Amaral	This study	38.5	4802.3921	3790.7618	5119.42605	3914.24665	4929.7897	4248.8922	3886.87525	3992.2636	4140.93685	3913.9918	NA	NA	221	NA	NA	NA	NA	NA	n
Amarl_pd	Amaral	This study	39	4981.8451	3854.7223	5372.76105	3968.66965	5136.2672	4340.5317	3941.55175	4069.7081	4247.62485	3967.8343	NA	NA	202	NA	NA	NA	NA	NA	n
Amarl_pd	Amaral	This study	39.5	5161.2981	3918.6828	5626.09605	4023.09265	5342.7447	4432.1712	3996.22825	4147.1526	4354.31285	4021.6768	NA	NA	153	NA	NA	NA	NA	NA	n
Amarl_pd	Amaral	This study	40	5340.7511	3982.6433	5879.43105	4077.51565	5549.2222	4523.8107	4050.90475	4224.5971	4461.00085	4075.5193	NA	NA	244	NA	-20.7685574	NA	NA	NA	n
Amarl_pd	Amaral	This study	40.5	5584.7226	4180.3053	5983.05405	4185.16915	5639.5302	4608.9292	4057.62625	4336.1176	4502.1601	4159.4493	NA	NA	208	NA	NA	NA	NA	NA	n
Amarl_pd	Amaral	This study	41	5828.6941	4377.9673	6086.67705	4292.82265	5729.8382	4694.0477	4064.34775	4447.6381	4543.31935	4243.3793	NA	NA	238	NA	NA	NA	NA	NA	n
Amarl_pd	Amaral	This study	41.5	6072.6656	4575.6293	6190.30005	4400.47615	5820.1462	4779.1662	4071.06925	4559.1586	4584.4786	4327.3093	NA	NA	154	NA	NA	NA	NA	NA	n
Amarl_pd	Amaral	This study	42	6316.6371	4773.2913	6293.92305	4508.12965	5910.4542	4864.2847	4077.79075	4670.6791	4625.63785	4411.2393	NA	NA	230	NA	NA	NA	NA	NA	n
Amarl_pd	Amaral	This study	42.5	6560.6086	4970.9533	6397.54605	4615.78315	6000.7622	4949.4032	4084.51225	4782.1996	4666.7971	4495.1693	NA	NA	207	NA	NA	NA	NA	NA	n
Amarl_pd	Amaral	This study	43	6804.5801	5168.6153	6501.16905	4723.43665	6091.0702	5034.5217	4091.23375	4893.7201	4707.95635	4579.0993	NA	NA	263	NA	NA	NA	NA	NA	n
Amarl_pd	Amaral	This study	43.5	7048.5516	5366.2773	6604.79205	4831.09015	6181.3782	5119.6402	4097.95525	5005.2406	4749.1156	4663.0293	NA	NA	255	NA	NA	NA	NA	NA	n
Amarl_pd	Amaral	This study	44	7292.5231	5563.9393	6708.41505	4938.74365	6271.6862	5204.7587	4104.67675	5116.7611	4790.27485	4746.9593	NA	NA	216	NA	NA	NA	NA	NA	n
Amarl_pd	Amaral	This study	44.5	7536.4946	5761.6013	6812.03805	5046.39715	6361.9942	5289.8772	4111.39825	5228.2816	4831.4341	4830.8893	NA	NA	258	NA	NA	NA	NA	NA	n
Amarl_pd	Amaral	This study	45	7780.4661	5959.2633	6915.66105	5154.05065	6452.3022	5374.9957	4118.11975	5339.8021	4872.59335	4914.8193	NA	NA	261	NA	NA	NA	NA	NA	n
Amarl_pd	Amaral	This study	45.5	7809.65705	6061.2943	6937.93	5178.35355	6505.8777	5495.1342	4325.71025	5445.7971	4922.60585	5090.4688	NA	NA	265	NA	NA	NA	NA	NA	n
Amarl_pd	Amaral	This study	46	7838.848	6163.3253	6960.19895	5202.65645	6559.4532	5615.2727	4533.30075	5551.7921	4972.61835	5266.1183	NA	NA	279	NA	NA	NA	NA	NA	n
Amarl_pd	Amaral	This study	46.5	7868.03895	6265.3563	6982.4679	5226.95935	6613.0287	5735.4112	4740.89125	5657.7871	5022.63085	5441.7678	NA	NA	251	NA	NA	NA	NA	NA	n
Amarl_pd	Amaral	This study	47	7897.2299	6367.3873	7004.73685	5251.26225	6666.6042	5855.5497	4948.48175	5763.7821	5072.64335	5617.4173	NA	NA	248	NA	NA	NA	NA	NA	n
Amarl_pd	Amaral	This study	47.5	7926.42085	6469.4183	7027.0058	5275.56515	6720.1797	5975.6882	5156.07225	5869.7771	5122.65585	5793.0668	NA	NA	290	NA	NA	NA	NA	NA	n
Amarl_pd	Amaral	This study	48	7955.6118	6571.4493	7049.27475	5299.86805	6773.7552	6095.8267	5363.66275	5975.7721	5172.66835	5968.7163	NA	NA	280	NA	NA	NA	NA	NA	n
Amarl_pd	Amaral	This study	48.5	7984.80275	6673.4803	7071.5437	5324.17095	6827.3307	6215.9652	5571.25325	6081.7671	5222.68085	6144.3658	NA	NA	264	NA	NA	NA	NA	NA	n
Amarl_pd	Amaral	This study	49	8013.9937	6775.5113	7093.81265	5348.47385	6880.9062	6336.1037	5778.84375	6187.7621	5272.69335	6320.0153	NA	NA	216	NA	NA	NA	NA	NA	n
Amarl_pd	Amaral	This study	49.5	8043.18465	6877.5423	7116.0816	5372.77675	6934.4817	6456.2422	5986.43425	6293.7571	5322.70585	6495.6648	NA	NA	257	NA	NA	NA	NA	NA	n
Aroei	Aroeiras	Digitised	22.5	1314.94445	1942.2817	1762.7905	2491.3503	1963.899	1838.14995	2408.2349	969.5921	813.59035	2297.81495	NA	NA	NA	NA	-23.88	NA	NA	NA	n
Aroei	Aroeiras	Digitised	40.5	4566.20595	3808.2637	2827.577	3391.3313	4015.08895	2992.6218	2900.4682	2212.7228	3046.78245	4683.8546	NA	NA	NA	NA	-24.26	NA	NA	NA	n
Aroei	Aroeiras	Digitised	58.5	5437.17935	4982.42725	4347.4262	5128.7244	5051.07945	4196.1756	4063.771	3848.02175	3941.0588	6358.5957	NA	NA	NA	NA	-23.65	NA	NA	NA	n
Aroei	Aroeiras	Digitised	76.5	6454.95425	5990.8191	5425.7842	6369.8973	6094.6725	5485.4861	5416.2074	6178.28325	5663.71305	7542.7203	NA	NA	NA	NA	-24.65	NA	NA	NA	n
Aroei	Aroeiras	Digitised	94.5	8180.1332	7670.75035	7211.1487	7845.1822	7768.00555	7625.6581	7631.8509	7054.5951	8017.17735	8211.28695	NA	NA	NA	NA	-25	NA	NA	NA	n
Aroei	Aroeiras	Digitised	130.5	10092.9083	9406.64135	9242.9849	9948.15605	10009.77845	9929.2429	9445.5905	10191.90205	10206.30405	10129.75143	NA	NA	NA	NA	-26.87	NA	NA	NA	n
Aroei	Aroeiras	Digitised	148.5	11155.6786	10601.52135	10363.0122	10522.7201	10672.33505	10742.1448	10078.0106	10526.94915	11266.0843	10574.8536	NA	NA	NA	NA	-28.12	NA	NA	NA	n
Aroei	Aroeiras	Digitised	166.5	11849.047	11221.2531	11463.27795	11084.21475	11493.1661	11888.7052	10592.06005	11554.44615	11739.5774	11777.25205	NA	NA	NA	NA	-28.12	NA	NA	NA	n
Aroei	Aroeiras	Digitised	184.5	12461.2698	12056.4214	11958.9719	11648.53005	11946.2619	12271.0626	11489.1785	12435.1257	12369.91395	12283.65553	NA	NA	NA	NA	-28.05	NA	NA	NA	n
Aroei	Aroeiras	Digitised	202.5	13042.0242	12842.0526	12690.12318	13041.02685	12294.1504	12920.8127	12302.8245	13143.83015	13011.6113	12811.63475	NA	NA	NA	NA	-28.13	NA	NA	NA	n
Baggi	Baggio	Paper	2.5	86.985	267.914725	50.6789	210.6923	49.536175	248.77425	79.81515	145.38525	55.77615	1.9967	NA	NA	NA	NA	-26.64	NA	NA	NA	y
Baggi	Baggio	Paper	7.5	163.0275	335.10895	213.22965	415.89855	113.10095	310.164325	254.65515	245.76025	180.94115	99.5837	NA	NA	NA	NA	-24.72	NA	NA	NA	y
Baggi	Baggio	Paper	12.5	411.9545	410.625575	406.8619	503.7418	374.02345	412.42915	519.33615	329.10625	313.6534	185.989575	NA	NA	NA	NA	-23.03	NA	NA	NA	y
Baggi	Baggio	Paper	17.5	652.2035	521.66045	550.3799	575.9123	621.83295	582.7894	736.1789	442.52675	472.1614	272.4582	NA	NA	NA	NA	-21.7	NA	NA	NA	y
Baggi	Baggio	Paper	22.5	763.99375	725.7497	728.3594	727.9873	728.91345	729.0889	913.9789	684.26875	738.15365	733.11395	NA	NA	NA	NA	-20.45	NA	NA	NA	n
Baggi	Baggio	Paper	27.5	1346.0045	1333.9782	1286.8539	1283.4633	1306.21445	1200.27015	1194.53365	1286.099	1269.2589	1341.74295	NA	NA	NA	NA	-17.81	NA	NA	NA	n
Baggi	Baggio	Paper	32.5	2348.6195	2523.8057	1896.8619	1852.39505	1980.42895	1814.59515	1565.00615	2003.0115	1681.9249	1871.02695	NA	NA	NA	NA	-18.35	NA	NA	NA	n
Baggi	Baggio	Paper	37.5	3228.2595	3319.54445	2431.8424	2084.5808	2247.8342	2319.54265	2073.9984	2432.89525	2176.8459	2312.6822	NA	NA	NA	NA	-16.97	NA	NA	NA	n
Baggi	Baggio	Paper	42.5	3720.93525	3672.3132	3059.9499	2390.9213	2370.90895	2755.08965	2831.5084	2647.34425	2960.1534	2503.1722	NA	NA	NA	NA	-16.62	NA	NA	NA	n
Baggi	Baggio	Paper	47.5	3895.20625	3998.04895	3447.78465	2858.7378	2783.63545	3464.38415	3318.37815	3171.367	3434.3834	2608.78295	NA	NA	NA	NA	-16	NA	NA	NA	n
Baggi	Baggio	Paper	52.5	4079.3975	4178.6657	3622.9309	3388.08405	3235.63445	4276.1999	3386.84415	3811.76425	3692.00865	2805.6152	NA	NA	NA	NA	-16.37	NA	NA	NA	n
Baggi	Baggio	Paper	57.5	4645.841	4564.1417	3806.73965	4076.4928	3744.81845	4563.42315	3723.1354	4388.2515	4447.2964	3066.16945	NA	NA	NA	NA	-16.15	NA	NA	NA	n
BanAm	Banhado Amarelo	Digitised	3.1	98.2482	-18.3942	28.13398	64.46185	50.35149	9.99776	116.81121	37.68625	426.9572	84.2106	NA	NA	NA	NA	NA	3.3	23.1	NA	n
BanAm	Banhado Amarelo	Digitised	16.4	869.52552	399.49268	937.8265	630.00528	748.0509	1067.6622	498.76616	757.32502	1517.58156	1017.6143	NA	NA	NA	NA	NA	4.4	24.5	NA	n
BanAm	Banhado Amarelo	Digitised	23	1448.7957	711.9176	1281.2302	818.31582	1062.2466	1402.2507	647.4311	919.0999	2061.9396	1438.6256	NA	NA	NA	NA	NA	1.7	12.5	NA	n
BanAm	Banhado Amarelo	Digitised	28.8	1664.28836	1363.2988	1872.184	1024.3256	1535.47052	1689.19298	1004.31594	1497.5805	2392.97026	1793.88828	NA	NA	NA	NA	NA	0.6	8.8	NA	n
BanAm	Banhado Amarelo	Digitised	39.9	2126.18016	2289.6516	2426.51419	2637.4977	2375.9847	2267.72217	1756.82792	2232.19433	2521.57822	2120.57837	NA	NA	NA	NA	NA	0	10.2	NA	n
BanAm	Banhado Amarelo	Digitised	55.3	3625.91374	3068.12131	3297.4018	3491.43325	2916.418	3110.7513	3615.38123	3341.4884	3482.98591	3482.2507	NA	NA	NA	NA	NA	0	24.1	NA	n
BanAm	Banhado Amarelo	Digitised	67.5	4162.98625	4169.03495	4263.7385	4257.708625	4459.66385	4112.2236	4169.32855	4317.7227	4003.556	4145.148	NA	NA	NA	NA	NA	0	10.6	NA	n
BanAm	Banhado Amarelo	Digitised	83.6	4862.78319	4527.595604	4478.89812	4521.66152	4748.36967	4648.213786	4613.617	4730.965656	4554.51022	4565.19084	NA	NA	NA	NA	NA	0	19	NA	n
BanAm	Banhado Amarelo	Digitised	94.8	5216.34033	4892.346562	5357.3358	4929.42462	5085.05421	4859.951578	5069.33158	4932.62747	4710.82921	4763.903476	NA	NA	NA	NA	NA	0	4.6	NA	n
Burit	Buriti	Digitised	0	-48.935	-56.5431	-51.2483	-29.036	-45.4713	-60.9312	-73.861	-39.7244	-46.4553	-39.1303	NA	NA	NA	NA	NA	0.962566845	73	NA	n
Burit	Buriti	Digitised	5	53.42	250.2039	195.8382	52.1885	-15.65565	138.2253	104.221	153.1471	26.4592	149.4232	NA	NA	NA	NA	NA	5.13368984	72	NA	n
Burit	Buriti	Digitised	10	275.834	316.4724	233.16615	158.2495	425.20335	531.5543	361.849	631.7941	171.5482	222.8927	NA	NA	NA	NA	NA	3.20855615	71.6	NA	n
Burit	Buriti	Digitised	15	1233.209	348.21765	403.95865	443.2075	848.42035	809.9278	625.366	811.9721	588.0837	488.3657	NA	NA	NA	NA	NA	6.737967914	76.2	NA	n
Burit	Buriti	Digitised	20	1585.551	911.98265	570.32065	712.0175	1370.12035	1058.6413	1063.1155	921.0351	1016.5582	568.8162	NA	NA	NA	NA	NA	6.737967914	58	NA	n
Burit	Buriti	Digitised	25	1620.66555	1101.42265	1024.81465	1350.4825	1689.01285	1264.2113	1391.3415	1255.4021	1279.5537	901.7202	NA	NA	NA	NA	NA	3.85026738	58.2	NA	n
Burit	Buriti	Digitised	30	1746.70405	1556.91715	1785.01965	1466.641	2134.46435	1391.2533	1591.7245	1432.4616	1383.5197	1436.0802	NA	NA	NA	NA	NA	12.8342246	45	NA	n
Burit	Buriti	Digitised	35	1899.29705	1779.03765	1912.86615	1575.5895	2219.23385	1556.8388	1796.7445	1741.4636	1566.5837	1515.3417	NA	NA	NA	NA	NA	7.700534759	63	NA	n
Burit	Buriti	Digitised	40	2902.16205	2563.04765	2178.11815	1739.856	2399.10185	1885.9103	2036.0375	2133.2956	1661.7752	2174.8767	NA	NA	NA	NA	NA	21.81818182	50.6	NA	n
Burit	Buriti	Digitised	45	3137.44705	2623.45465	2242.72665	1898.7825	2590.74935	2246.8363	3236.7725	2421.1956	1897.9142	2383.2852	NA	NA	NA	NA	NA	5.454545455	48.8	NA	n
Burit	Buriti	Digitised	50	3266.10055	2867.93515	3177.15665	3536.5875	3499.19435	3222.8013	3563.2575	3789.0306	2700.1342	2702.5122	NA	NA	NA	NA	NA	18.28877005	58.7	NA	n
Burit	Buriti	Digitised	55	4170.28055	3187.35915	3477.08965	3837.161	4085.21435	3878.9963	4071.4875	4211.7986	3292.5092	3645.0072	NA	NA	NA	NA	NA	22.45989305	54.4	NA	n
Burit	Buriti	Digitised	60	4490.05705	4460.59415	4518.89965	4246.869	4365.42335	4332.6383	4431.2285	4528.3231	4661.2792	4474.7072	NA	NA	NA	NA	NA	20.21390374	51.5	NA	n
Burit	Buriti	Digitised	65	5025.42205	4660.74215	4732.97615	5416.379	5176.79335	5231.3383	5007.4335	4985.6846	4782.2237	4904.8272	NA	NA	NA	NA	NA	22.13903743	46.8	NA	n
Burit	Buriti	Digitised	70	7025.73705	6943.98215	6819.77615	8281.374	6733.66835	7963.2933	6635.9635	6054.0746	5086.8062	6822.1772	NA	NA	NA	NA	NA	7.700534759	67.6	NA	n
Burit	Buriti	Digitised	75	8023.17705	7435.04315	8331.66115	8889.744	6962.57885	9245.7833	7302.0735	6770.3496	6800.9312	7982.4472	NA	NA	NA	NA	NA	19.89304813	57.6	NA	n
Burit	Buriti	Digitised	80	9346.01705	8003.52815	9787.78615	9339.35	9378.28385	9406.7538	8776.9135	7498.5196	9412.7362	9488.4922	NA	NA	NA	NA	NA	13.15508021	47.9	NA	n
Burit	Buriti	Digitised	85	9560.60905	9880.47315	9900.56065	9735.738	9748.61285	9929.4788	9806.4735	10482.0096	9730.8067	9721.7472	NA	NA	NA	NA	NA	9.946524064	36	NA	n
Burit	Buriti	Digitised	90	10889.89405	10309.76815	10803.36565	10900.443	10946.80285	10343.0703	11225.9635	10847.9211	10646.9167	10649.7972	NA	NA	NA	NA	NA	25.02673797	40.6	NA	n
Burit	Buriti	Digitised	95	12405.08905	12103.56315	11924.13565	12582.633	12385.31785	12301.7353	11981.7635	12306.6911	11324.4967	11550.5472	NA	NA	NA	NA	NA	27.27272727	50.9	NA	n
Burit	Buriti	Digitised	100	12966.28405	12945.19315	13372.63065	12719.0845	12598.19035	12965.3303	13033.0135	13046.6011	13960.7717	13804.2722	NA	NA	NA	NA	NA	22.45989305	48.6	NA	n
Burit	Buriti	Digitised	105	13884.73905	15100.35815	13602.10765	13871.5695	13641.28535	15276.7203	14150.0235	13339.8251	14213.0467	15389.6622	NA	NA	NA	NA	NA	2.245989305	73.9	NA	n
Burit	Buriti	Digitised	110	14696.90905	15760.31315	14762.46265	14662.6295	15821.59535	16026.6803	15137.2085	14186.2701	14795.2917	15995.0072	NA	NA	NA	NA	NA	17.64705882	85.6	NA	n
Burit	Buriti	Digitised	115	17053.44405	17641.55815	15759.63765	16427.7795	16050.23135	16741.3203	16027.1485	15189.0301	17770.3617	16337.6582	NA	NA	NA	NA	NA	54.86631016	100	NA	n
Burit	Buriti	Digitised	120	18086.07405	18149.59815	16890.54765	16737.0095	16974.08635	17337.3903	17027.9135	16333.0801	17870.4457	17553.5032	NA	NA	NA	NA	NA	0	0	NA	n
Burit	Buriti	Digitised	125	18937.42405	18469.44365	18887.85265	18352.6395	18927.55635	18172.2803	18744.7135	17764.0351	18024.4312	17881.2587	NA	NA	NA	NA	NA	0	0	NA	n
CacSu	Caçapava do Sul	Raw - HB	0	-68.4269	-45.1962	-55.0463	-34.1427	-62.654	-70.3511	-46.3058	-45.8873	-42.0366	-51.0313	NA	NA	NA	NA	NA	0.990099	21.78218	NA	n
CacSu	Caçapava do Sul	Raw - HB	2	-34.1371	-23.676	-40.15516	-24.2936	-24.5296	-49.2627	-13.2758	-17.7451	1.4298	-13.5867	NA	NA	NA	NA	NA	3.846154	18.26923	NA	n
CacSu	Caçapava do Sul	Raw - HB	4	0.1527	-2.1558	-25.26402	-14.4445	13.5948	-28.1743	19.7542	10.3971	44.8962	23.8579	NA	NA	NA	NA	NA	4.040404	15.15152	NA	n
CacSu	Caçapava do Sul	Raw - HB	6	20.60835	11.87394	-14.49787	9.29255	48.0542	18.0835	45.41536	24.735826	75.37064	50.22742	NA	NA	NA	NA	NA	9.803922	21.56863	NA	n
CacSu	Caçapava do Sul	Raw - HB	8	27.22985	18.41322	-7.85671	46.91755	78.8486	89.5107	63.70768	25.271078	92.85312	65.52186	NA	NA	NA	NA	NA	3	21	NA	n
CacSu	Caçapava do Sul	Raw - HB	10	33.85135	24.9525	-1.21555	84.54255	109.643	160.9379	82	25.80633	110.3356	80.8163	NA	NA	NA	NA	NA	6	15	NA	n
CacSu	Caçapava do Sul	Raw - HB	12	38.04435	70.0743	13.16539	100.44693	139.3716	164.22542	118.6106	27.640008	113.1609	100.65274	NA	NA	NA	NA	NA	9	20	NA	n
CacSu	Caçapava do Sul	Raw - HB	14	42.23735	115.1961	27.54633	116.35131	169.1002	167.51294	155.2212	29.473686	115.9862	120.48918	NA	NA	NA	NA	NA	4.854369	24.27184	NA	n
CacSu	Caçapava do Sul	Raw - HB	16	48.32631	146.56728	49.631	129.58852	188.06738	176.76483	186.8938	32.660165	126.34937	143.7566	NA	NA	NA	NA	NA	10.30928	19.58763	NA	n
CacSu	Caçapava do Sul	Raw - HB	18	56.31123	164.18784	79.4194	140.15856	196.27314	191.98109	213.6284	37.199445	144.25041	170.455	NA	NA	NA	NA	NA	14.01869	23.36449	NA	n
CacSu	Caçapava do Sul	Raw - HB	20	64.29615	181.8084	109.2078	150.7286	204.4789	207.19735	240.363	41.738725	162.15145	197.1534	NA	NA	NA	NA	NA	6.930693	19.80198	NA	n
CacSu	Caçapava do Sul	Raw - HB	22	93.81875	225.505	123.28898	162.14534	223.28986	219.22457	270.9968	57.228705	191.84025	213.51128	NA	NA	NA	NA	NA	11.42857	27.61905	NA	n
CacSu	Caçapava do Sul	Raw - HB	24	123.34135	269.2016	137.37016	173.56208	242.10082	231.25179	301.6306	72.718685	221.52905	229.86916	NA	NA	NA	NA	NA	16.16162	24.24242	NA	n
CacSu	Caçapava do Sul	Raw - HB	26	146.40734	299.09901	148.65264	189.30945	255.00749	245.64629	326.3818	95.442775	238.35565	242.02587	NA	NA	NA	NA	NA	3.225806	7.526882	NA	n
CacSu	Caçapava do Sul	Raw - HB	30	179.6261	331.29545	165.6202	229.46545	269.01225	279.16985	364.119	155.359175	246.28445	257.93695	NA	NA	NA	NA	NA	21.56863	35.29412	NA	n
CacSu	Caçapava do Sul	Raw - HB	32	217.4601	352.36165	187.5248	259.98785	278.37231	288.95093	381.51578	220.084175	261.81181	289.22135	NA	NA	NA	NA	NA	3.174603	12.69841	NA	n
CacSu	Caçapava do Sul	Raw - HB	40	288.5833	421.2933	246.0731	322.942	311.8793	408.65355	444.30615	346.359525	366.21685	374.594	NA	NA	NA	NA	NA	4.651163	12.7907	NA	n
CacSu	Caçapava do Sul	Raw - HB	42	322.3395	446.9931	286.5955	333.15144	329.69072	413.97791	450.84745	360.810365	396.21345	382.2873	NA	NA	NA	NA	NA	2	8	NA	n
CacSu	Caçapava do Sul	Raw - HB	44	356.0957	472.6929	327.1179	343.36088	347.50214	419.30227	457.38875	375.261205	426.21005	389.9806	NA	NA	NA	NA	NA	4.081633	8.163265	NA	n
CamSu	Cambará do Sul	Pangaea	0	-66.0031	75.6703	-13.8231	-43.9585	21.7923	81.5369	-58.9857	-67.7266	6.19023	-40.3631	NA	234938	NA	NA	NA	2.215189873	64.24050633	NA	n
CamSu	Cambará do Sul	Pangaea	1	-49.3341	86.4951	-1.9438	-19.9772	38.3226	92.0084	-47.7305	-46.2466	28.40273	-21.8472	NA	89703.6016	NA	NA	NA	6.08974359	75	NA	n
CamSu	Cambará do Sul	Pangaea	2	-32.6651	97.3199	9.9355	4.0041	54.8529	102.4799	-36.4753	-24.7666	50.61523	-3.3313	NA	179407.2031	NA	NA	NA	11.85897436	64.1025641	NA	n
CamSu	Cambará do Sul	Pangaea	3	-15.9961	108.1447	21.8148	27.9854	71.3832	112.9514	-25.2201	-3.2866	72.82773	15.1846	NA	136691.2031	NA	NA	NA	17.8343949	64.64968153	NA	n
CamSu	Cambará do Sul	Pangaea	4	0.6729	118.9695	33.6941	51.9667	87.9135	123.4229	-13.9649	18.1934	95.04023	33.7005	NA	213580	NA	NA	NA	29.71246006	73.48242812	NA	n
CamSu	Cambará do Sul	Pangaea	5	17.3419	129.7943	45.5734	75.948	104.4438	133.8944	-2.7097	39.6734	117.25273	52.2164	NA	239209.5938	NA	NA	NA	37.38019169	65.17571885	NA	n
CamSu	Cambará do Sul	Pangaea	6	26.06284	140.2191	52.92377	93.7605	153.7563	136.76712	12.3067	44.31616	131.82003	57.80529	NA	431431.625	NA	NA	NA	32.27848101	62.34177215	NA	n
CamSu	Cambará do Sul	Pangaea	7	34.78378	150.6439	60.27414	111.573	203.0688	139.63984	27.3231	48.95892	146.38733	63.39418	NA	299012	NA	NA	NA	39.49044586	66.87898089	NA	n
CamSu	Cambará do Sul	Pangaea	8	43.50472	161.0687	67.62451	129.3855	252.3813	142.51256	42.3395	53.60168	160.95463	68.98307	NA	277654	NA	NA	NA	37.57961783	73.56687898	NA	n
CamSu	Cambará do Sul	Pangaea	9	52.22566	171.4935	74.97488	147.198	301.6938	145.38528	57.3559	58.24444	175.52193	74.57196	NA	217851.6094	NA	NA	NA	35.25641026	67.94871795	NA	n
CamSu	Cambará do Sul	Pangaea	10	60.9466	181.9183	82.32525	165.0105	351.0063	148.258	72.3723	62.8872	190.08923	80.16085	NA	136691.2031	NA	NA	NA	34.51612903	73.22580645	NA	n
CamSu	Cambará do Sul	Pangaea	11	94.1754	184.83569	90.44364	169.07156	355.15913	160.0918	87.211	93.2098	197.42649	96.55815	NA	256296	NA	NA	NA	32.79742765	68.81028939	NA	n
CamSu	Cambará do Sul	Pangaea	12	127.4042	187.75308	98.56203	173.13262	359.31196	171.9256	102.0497	123.5324	204.76375	112.95545	NA	205036.7969	NA	NA	NA	29.26045016	54.34083601	NA	n
CamSu	Cambará do Sul	Pangaea	13	160.633	190.67047	106.68042	177.19368	363.46479	183.7594	116.8884	153.855	212.10101	129.35275	NA	226394.8125	NA	NA	NA	33.22683706	62.30031949	NA	n
CamSu	Cambará do Sul	Pangaea	14	193.8618	193.58786	114.79881	181.25474	367.61762	195.5932	131.7271	184.1776	219.43827	145.75005	NA	239209.5938	NA	NA	NA	39.74358974	77.56410256	NA	n
CamSu	Cambará do Sul	Pangaea	15	227.0906	196.50525	122.9172	185.3158	371.77045	207.427	146.5658	214.5002	226.77553	162.14735	NA	380172.4063	NA	NA	NA	31.83279743	77.49196141	NA	n
CamSu	Cambará do Sul	Pangaea	16	229.9331	218.73315	153.2834	195.6083	380.41086	244.2037	158.2296	220.85284	236.20906	191.49435	NA	316098.4063	NA	NA	NA	40.57507987	79.87220447	NA	n
CamSu	Cambará do Sul	Pangaea	17	232.7756	240.96105	183.6496	205.9008	389.05127	280.9804	169.8934	227.20548	245.64259	220.84135	NA	418616.8125	NA	NA	NA	40.70512821	85.25641026	NA	n
CamSu	Cambará do Sul	Pangaea	18	235.6181	263.18895	214.0158	216.1933	397.69168	317.7571	181.5572	233.55812	255.07612	250.18835	NA	192222	NA	NA	NA	32.1656051	84.07643312	NA	n
CamSu	Cambará do Sul	Pangaea	19	238.4606	285.41685	244.382	226.4858	406.33209	354.5338	193.221	239.91076	264.50965	279.53535	NA	281925.5938	NA	NA	NA	33.43949045	83.75796178	NA	n
CamSu	Cambará do Sul	Pangaea	20	241.3031	307.64475	274.7482	236.7783	414.9725	391.3105	204.8848	246.2634	273.94318	308.88235	NA	431431.625	NA	NA	NA	38.14102564	84.29487179	NA	n
CamSu	Cambará do Sul	Pangaea	21	279.4496	324.78805	281.58695	259.9806	425.4503	399.71091	207.92309	256.9152	307.33288	342.41865	NA	341728	NA	NA	NA	29.35483871	78.38709677	NA	n
CamSu	Cambará do Sul	Pangaea	22	317.5961	341.93135	288.4257	283.1829	435.9281	408.11132	210.96138	267.567	340.72258	375.95495	NA	187950.4063	NA	NA	NA	39.03225806	81.93548387	NA	n
CamSu	Cambará do Sul	Pangaea	23	355.7426	359.07465	295.26445	306.3852	446.4059	416.51173	213.99967	278.2188	374.11228	409.49125	NA	491234	NA	NA	NA	32.25806452	80.64516129	NA	n
CamSu	Cambará do Sul	Pangaea	24	393.8891	376.21795	302.1032	329.5875	456.8837	424.91214	217.03796	288.8706	407.50198	443.02755	NA	892764.4375	NA	NA	NA	31.68316832	79.8679868	NA	n
CamSu	Cambará do Sul	Pangaea	25	432.0356	393.36125	308.94195	352.7898	467.3615	433.31255	220.07625	299.5224	440.89168	476.56385	NA	1131974	NA	NA	NA	27.33118971	73.63344051	NA	n
CamSu	Cambará do Sul	Pangaea	26	447.7983	400.47539	333.80645	361.86254	472.29832	445.05955	242.92605	321.2764	447.92349	481.38461	NA	666369.625	NA	NA	NA	38.14102564	75.96153846	NA	n
CamSu	Cambará do Sul	Pangaea	27	463.561	407.58953	358.67095	370.93528	477.23514	456.80655	265.77585	343.0304	454.9553	486.20537	NA	653554.8125	NA	NA	NA	38.33865815	78.27476038	NA	n
CamSu	Cambará do Sul	Pangaea	28	479.3237	414.70367	383.53545	380.00802	482.17196	468.55355	288.62565	364.7844	461.98711	491.02613	NA	619382	NA	NA	NA	35.03184713	82.48407643	NA	n
CamSu	Cambará do Sul	Pangaea	29	495.0864	421.81781	408.39995	389.08076	487.10878	480.30055	311.47545	386.5384	469.01892	495.84689	NA	726172	NA	NA	NA	40.92409241	77.88778878	NA	n
CamSu	Cambará do Sul	Pangaea	30	510.8491	428.93195	433.26445	398.1535	492.0456	492.04755	334.32525	408.2924	476.05073	500.66765	NA	615110.375	NA	NA	NA	39.22829582	67.52411576	NA	n
CamSu	Cambará do Sul	Pangaea	31	531.5253	437.21238	483.12525	485.1337	505.4035	508.23535	352.36995	445.6401	485.28284	527.12175	NA	358814.375	NA	NA	NA	34.93589744	67.94871795	NA	n
CamSu	Cambará do Sul	Pangaea	32	552.2015	445.49281	532.98605	572.1139	518.7614	524.42315	370.41465	482.9878	494.51495	553.57585	NA	615110.375	NA	NA	NA	41.58730159	69.20634921	NA	n
CamSu	Cambará do Sul	Pangaea	33	572.8777	453.77324	582.84685	659.0941	532.1193	540.61095	388.45935	520.3355	503.74706	580.02995	NA	388715.625	NA	NA	NA	41.47909968	69.77491961	NA	n
CamSu	Cambará do Sul	Pangaea	34	593.5539	462.05367	632.70765	746.0743	545.4772	556.79875	406.50405	557.6832	512.97917	606.48405	NA	345999.5938	NA	NA	NA	38.585209	72.02572347	NA	n
CamSu	Cambará do Sul	Pangaea	35	614.2301	470.3341	682.56845	833.0545	558.8351	572.98655	424.54875	595.0309	522.21128	632.93815	NA	350271.1875	NA	NA	NA	36.62420382	64.96815287	NA	n
CamSu	Cambará do Sul	Pangaea	36	641.7852	505.7125	693.62055	845.3825	583.6946	578.34312	466.66875	602.20137	547.01168	693.47075	NA	418616.7813	NA	NA	NA	35.03184713	67.19745223	NA	n
CamSu	Cambará do Sul	Pangaea	37	669.3403	541.0909	704.67265	857.7105	608.5541	583.69969	508.78875	609.37184	571.81208	754.00335	NA	580937.625	NA	NA	NA	34.18530351	66.77316294	NA	n
CamSu	Cambará do Sul	Pangaea	38	696.8954	576.4693	715.72475	870.0385	633.4136	589.05626	550.90875	616.54231	596.61248	814.53595	NA	610838.8125	NA	NA	NA	29.07348243	56.86900958	NA	n
CamSu	Cambará do Sul	Pangaea	39	724.4505	611.8477	726.77685	882.3665	658.2731	594.41283	593.02875	623.71278	621.41288	875.06855	NA	559579.625	NA	NA	NA	28.84615385	69.87179487	NA	n
CamSu	Cambará do Sul	Pangaea	40	752.0056	647.2261	737.82895	894.6945	683.1326	599.7694	635.14875	630.88325	646.21328	935.60115	NA	1439529.25	NA	NA	NA	21.72523962	54.31309904	NA	n
CamSu	Cambará do Sul	Pangaea	41	776.9461	708.7966	746.14905	903.1491	706.0392	608.85835	650.39115	656.00445	686.63448	954.75935	NA	1097801.25	NA	NA	NA	26.92307692	57.37179487	NA	n
CamSu	Cambará do Sul	Pangaea	42	801.8866	770.3671	754.46915	911.6037	728.9458	617.9473	665.63355	681.12565	727.05568	973.91755	NA	815875.625	NA	NA	NA	25.48387097	59.35483871	NA	n
CamSu	Cambará do Sul	Pangaea	43	826.8271	831.9376	762.78925	920.0583	751.8524	627.03625	680.87595	706.24685	767.47688	993.07575	NA	1020912.438	NA	NA	NA	23.47266881	54.34083601	NA	n
CamSu	Cambará do Sul	Pangaea	44	851.7676	893.5081	771.10935	928.5129	774.759	636.1252	696.11835	731.36805	807.89808	1012.23395	NA	627925.1875	NA	NA	NA	25.47770701	58.28025478	NA	n
CamSu	Cambará do Sul	Pangaea	45	876.7081	955.0786	779.42945	936.9675	797.6656	645.21415	711.36075	756.48925	848.31928	1031.39215	NA	1106344.375	NA	NA	NA	19.55128205	48.07692308	NA	n
CamSu	Cambará do Sul	Pangaea	46	895.759	1005.888	798.94565	961.5213	809.4323	661.42745	736.51865	769.46295	862.49798	1045.33165	NA	670641.1875	NA	NA	NA	22.43589744	55.76923077	NA	n
CamSu	Cambará do Sul	Pangaea	47	914.8099	1056.6974	818.46185	986.0751	821.199	677.64075	761.67655	782.43665	876.67668	1059.27115	NA	606567.1875	NA	NA	NA	19.93569132	50.1607717	NA	n
CamSu	Cambará do Sul	Pangaea	48	933.8608	1107.5068	837.97805	1010.6289	832.9657	693.85405	786.83445	795.41035	890.85538	1073.21065	NA	1520689.625	NA	NA	NA	23.87096774	47.41935484	NA	n
CamSu	Cambará do Sul	Pangaea	49	952.9117	1158.3162	857.49425	1035.1827	844.7324	710.06735	811.99235	808.38405	905.03408	1087.15015	NA	1033727.188	NA	NA	NA	22.04472843	47.92332268	NA	n
CamSu	Cambará do Sul	Pangaea	50	971.9626	1209.1256	877.01045	1059.7365	856.4991	726.28065	837.15025	821.35775	919.21278	1101.08965	NA	986739.625	NA	NA	NA	20.64516129	50	NA	n
CamSu	Cambará do Sul	Pangaea	51	984.2541	1216.8243	883.32266	1080.5616	871.5347	784.03785	866.62345	844.71245	931.63458	1109.77832	NA	730443.625	NA	NA	NA	18.0952381	47.93650794	NA	n
CamSu	Cambará do Sul	Pangaea	52	996.5456	1224.523	889.63487	1101.3867	886.5703	841.79505	896.09665	868.06715	944.05638	1118.46699	NA	632196.8125	NA	NA	NA	22.68370607	45.04792332	NA	n
CamSu	Cambará do Sul	Pangaea	53	1008.8371	1232.2217	895.94708	1122.2118	901.6059	899.55225	925.56985	891.42185	956.47818	1127.15566	NA	670641.1875	NA	NA	NA	25	44.23076923	NA	n
CamSu	Cambará do Sul	Pangaea	54	1021.1286	1239.9204	902.25929	1143.0369	916.6415	957.30945	955.04305	914.77655	968.89998	1135.84433	NA	431431.5938	NA	NA	NA	17.8343949	46.49681529	NA	n
CamSu	Cambará do Sul	Pangaea	55	1033.4201	1247.6191	908.5715	1163.862	931.6771	1015.06665	984.51625	938.13125	981.32178	1144.533	NA	1580492	NA	NA	NA	14.01273885	37.89808917	NA	n
CamSu	Cambará do Sul	Pangaea	56	1113.1106	1401.8511	949.1509	1227.3949	1034.5971	1167.42765	1081.97295	1067.88425	1039.12658	1280.189	NA	3887156	NA	NA	NA	8.571428571	26.03174603	NA	n
CamSu	Cambará do Sul	Pangaea	57	1192.8011	1556.0831	989.7303	1290.9278	1137.5171	1319.78865	1179.42965	1197.63725	1096.93138	1415.845	NA	4741476	NA	NA	NA	8.012820513	22.11538462	NA	n
CamSu	Cambará do Sul	Pangaea	58	1272.4916	1710.3151	1030.3097	1354.4607	1240.4371	1472.14965	1276.88635	1327.39025	1154.73618	1551.501	NA	10166408	NA	NA	NA	7.395498392	21.54340836	NA	n
CamSu	Cambará do Sul	Pangaea	59	1352.1821	1864.5471	1070.8891	1417.9936	1343.3571	1624.51065	1374.34305	1457.14325	1212.54098	1687.157	NA	8671348	NA	NA	NA	5.483870968	18.70967742	NA	n
CamSu	Cambará do Sul	Pangaea	60	1431.8726	2018.7791	1111.4685	1481.5265	1446.2771	1776.87165	1471.79975	1586.89625	1270.34578	1822.813	NA	8756780	NA	NA	NA	6.962025316	19.30379747	NA	n
CamSu	Cambará do Sul	Pangaea	61	1540.7376	2081.9055	1449.3305	1683.7595	1506.8835	1911.13365	1635.18775	1663.71505	1350.45978	1921.0713	NA	12857516	NA	NA	NA	5.750798722	15.97444089	NA	n
CamSu	Cambará do Sul	Pangaea	62	1649.6026	2145.0319	1787.1925	1885.9925	1567.4899	2045.39565	1798.57575	1740.53385	1430.57378	2019.3296	NA	10636284	NA	NA	NA	5.660377358	13.20754717	NA	n
CamSu	Cambará do Sul	Pangaea	63	1758.4676	2208.1583	2125.0545	2088.2255	1628.0963	2179.65765	1961.96375	1817.35265	1510.68778	2117.5879	NA	10636284	NA	NA	NA	6.031746032	14.92063492	NA	n
CamSu	Cambará do Sul	Pangaea	64	1867.3326	2271.2847	2462.9165	2290.4585	1688.7027	2313.91965	2125.35175	1894.17145	1590.80178	2215.8462	NA	832962	NA	NA	NA	6.451612903	13.22580645	NA	n
CamSu	Cambará do Sul	Pangaea	65	1976.1976	2334.4111	2800.7785	2492.6915	1749.3091	2448.18165	2288.73975	1970.99025	1670.91578	2314.1045	NA	10636284	NA	NA	NA	5.78778135	13.18327974	NA	n
CamSu	Cambará do Sul	Pangaea	66	2116.1206	2556.9731	2927.6025	2503.8207	1824.3838	2565.77965	2294.74511	2082.20025	1718.11308	2398.2738	NA	23023924	NA	NA	NA	5.161290323	16.12903226	NA	n
CamSu	Cambará do Sul	Pangaea	67	2256.0436	2779.5351	3054.4265	2514.9499	1899.4585	2683.37765	2300.75047	2193.41025	1765.31038	2482.4431	NA	16488376	NA	NA	NA	6.64556962	13.60759494	NA	n
CamSu	Cambará do Sul	Pangaea	68	2395.9666	3002.0971	3181.2505	2526.0791	1974.5332	2800.97565	2306.75583	2304.62025	1812.50768	2566.6124	NA	14096280	NA	NA	NA	6.430868167	14.79099678	NA	n
CamSu	Cambará do Sul	Pangaea	69	2535.8896	3224.6591	3308.0745	2537.2083	2049.6079	2918.57365	2312.76119	2415.83025	1859.70498	2650.7817	NA	18666892	NA	NA	NA	6.430868167	12.86173633	NA	n
CamSu	Cambará do Sul	Pangaea	70	2675.8126	3447.2211	3434.8985	2548.3375	2124.6826	3036.17165	2318.76655	2527.04025	1906.90228	2734.951	NA	15933068	NA	NA	NA	5.111821086	10.54313099	NA	n
CamSu	Cambará do Sul	Pangaea	71	2744.9643	3466.3726	3529.0037	2637.4598	2138.7868	3102.64365	2568.08555	2636.81825	2050.05628	2863.865	NA	9568384	NA	NA	NA	7.371794872	13.78205128	NA	n
CamSu	Cambará do Sul	Pangaea	72	2814.116	3485.5241	3623.1089	2726.5821	2152.891	3169.11565	2817.40455	2746.59625	2193.21028	2992.779	NA	7432584	NA	NA	NA	5.414012739	10.50955414	NA	n
CamSu	Cambará do Sul	Pangaea	73	2883.2677	3504.6756	3717.2141	2815.7044	2166.9952	3235.58765	3066.72355	2856.37425	2336.36428	3121.693	NA	15335044	NA	NA	NA	4.487179487	11.21794872	NA	n
CamSu	Cambará do Sul	Pangaea	74	2952.4194	3523.8271	3811.3193	2904.8267	2181.0994	3302.05965	3316.04255	2966.15225	2479.51828	3250.607	NA	13882700	NA	NA	NA	4.823151125	12.21864952	NA	n
CamSu	Cambará do Sul	Pangaea	75	3021.5711	3542.9786	3905.4245	2993.949	2195.2036	3368.53165	3565.36155	3075.93025	2622.67228	3379.521	NA	20802692	NA	NA	NA	7.987220447	16.93290735	NA	n
CamSu	Cambará do Sul	Pangaea	76	3175.9141	3567.9238	3942.5067	3316.404	2596.4196	3469.12465	3661.97765	3196.83225	2866.10228	3450.3028	NA	15078748	NA	NA	NA	5.769230769	12.5	NA	n
CamSu	Cambará do Sul	Pangaea	77	3330.2571	3592.869	3979.5889	3638.859	2997.6356	3569.71765	3758.59375	3317.73425	3109.53228	3521.0846	NA	25074292	NA	NA	NA	11.18210863	21.08626198	NA	n
CamSu	Cambará do Sul	Pangaea	78	3484.6001	3617.8142	4016.6711	3961.314	3398.8516	3670.31065	3855.20985	3438.63625	3352.96228	3591.8664	NA	12857516	NA	NA	NA	8.945686901	18.21086262	NA	n
CamSu	Cambará do Sul	Pangaea	79	3638.9431	3642.7594	4053.7533	4283.769	3800.0676	3770.90365	3951.82595	3559.53825	3596.39228	3662.6482	NA	13625128	NA	NA	NA	4.166666667	11.53846154	NA	n
CamSu	Cambará do Sul	Pangaea	80	3793.2861	3667.7046	4090.8355	4606.224	4201.2836	3871.49665	4048.44205	3680.44025	3839.82228	3733.43	NA	20290100	NA	NA	NA	3.870967742	10.32258065	NA	n
CamSu	Cambará do Sul	Pangaea	82	5101.0541	4065.9386	4238.3773	4900.786	4976.3936	4319.80065	4292.18805	4425.31025	4212.03428	4315.694	NA	12857516	NA	NA	NA	1.294498382	5.501618123	NA	n
CamSu	Cambará do Sul	Pangaea	84	6408.8221	4464.1726	4385.9191	5195.348	5751.5036	4768.10465	4535.93405	5170.18025	4584.24628	4897.958	NA	5040488	NA	NA	NA	1.904761905	5.714285714	NA	n
CamSu	Cambará do Sul	Pangaea	86	7554.0881	4954.0686	4731.938	5891.282	6430.8086	5158.22265	4880.36305	5728.40125	4887.97828	5496.323	NA	42117976	NA	NA	NA	0.657894737	5.263157895	NA	n
CamSu	Cambará do Sul	Pangaea	88	8536.8521	5535.6266	5276.434	6988.588	7014.3086	5490.15465	5325.47505	6099.97325	5123.23028	6110.789	NA	24177256	NA	NA	NA	0.328947368	3.618421053	NA	n
CamSu	Cambará do Sul	Pangaea	90	9519.6161	6117.1846	5820.93	8085.894	7597.8086	5822.08665	5770.58705	6471.54525	5358.48228	6725.255	NA	6706412	NA	NA	NA	0.651465798	2.280130293	NA	n
CamSu	Cambará do Sul	Pangaea	92	9888.8401	6481.3886	6185.936	8253.2722	7710.9396	7026.12065	6362.94505	7320.30125	5622.43628	7315.571	NA	7603448	NA	NA	NA	0.655737705	3.606557377	NA	n
CamSu	Cambará do Sul	Pangaea	94	10258.0641	6845.5926	6550.942	8420.6504	7824.0706	8230.15465	6955.30305	8169.05725	5886.39028	7905.887	NA	3899971	NA	NA	NA	0.647249191	2.588996764	NA	n
CamSu	Cambará do Sul	Pangaea	96	10572.7671	7256.0586	6963.545	8625.0555	8327.8821	8897.77665	7883.83405	8730.89525	6540.27528	8233.5023	NA	2152886.25	NA	NA	NA	0	1.639344262	NA	n
CamSu	Cambará do Sul	Pangaea	98	10832.9491	7712.7866	7423.745	8866.4875	9222.3741	9028.98665	9148.53805	9005.81525	7584.09128	8298.4169	NA	1349825.625	NA	NA	NA	0.949367089	2.215189873	NA	n
CamSu	Cambará do Sul	Pangaea	100	11093.1311	8169.5146	7883.945	9107.9195	10116.8661	9160.19665	10413.24205	9280.73525	8627.90728	8363.3315	NA	1696435.375	NA	NA	NA	0.641025641	1.923076923	NA	n
CamSu	Cambará do Sul	Pangaea	102	11126.7223	9207.7706	8324.061	9824.0435	10557.0641	10025.47865	10889.69205	9724.43525	9487.28928	9222.5455	NA	1200319.625	NA	NA	NA	0.649350649	1.948051948	NA	n
CamSu	Cambará do Sul	Pangaea	104	11160.3135	10246.0266	8764.177	10540.1675	10997.2621	10890.76065	11366.14205	10168.13525	10346.67128	10081.7595	NA	1089258	NA	NA	NA	0	3.236245955	NA	n
CamSu	Cambará do Sul	Pangaea	106	11251.9304	10907.0846	9613.766	11080.6615	11294.7408	11353.71905	11631.85985	10622.87225	10897.88228	10789.8435	NA	854320	NA	NA	NA	0.651465798	4.234527687	NA	n
CamSu	Cambará do Sul	Pangaea	108	11401.573	11190.9446	10872.828	11445.5255	11449.5002	11414.35385	11686.84545	11088.64625	11140.92228	11346.7975	NA	785974.375	NA	NA	NA	0.653594771	2.287581699	NA	n
CamSu	Cambará do Sul	Pangaea	110	11551.2156	11474.8046	12131.89	11810.3895	11604.2596	11474.98865	11741.83105	11554.42025	11383.96228	11903.7515	NA	726172	NA	NA	NA	0.643086817	2.572347267	NA	n
CamSu	Cambará do Sul	Pangaea	112	12494.1116	12331.2806	13851.562	12238.3415	13962.9796	12355.86665	12627.84705	13128.20225	11522.48128	14025.0715	NA	691999.25	NA	NA	NA	0	0.643086817	NA	n
CamSu	Cambará do Sul	Pangaea	114	13437.0076	13187.7566	15571.234	12666.2935	16321.6996	13236.74465	13513.86305	14701.98425	11661.00028	16146.3915	NA	619382	NA	NA	NA	0	0.660066007	NA	n
CamSu	Cambará do Sul	Pangaea	116	14400.0786	14047.9046	16949.187	13218.6035	18120.5806	14670.74565	14262.61605	15642.97825	11970.57178	17429.1305	NA	589480.8125	NA	NA	NA	0	0.655737705	NA	n
CamSu	Cambará do Sul	Pangaea	118	15383.3246	14911.7246	17985.421	13895.2715	19359.6226	16657.86965	14874.10605	15951.18425	12451.19578	17873.2885	NA	606567.1875	NA	NA	NA	0	0.655737705	NA	n
CamSu	Cambará do Sul	Pangaea	120	16366.5706	15775.5446	19021.655	14571.9395	20598.6646	18644.99365	15485.59605	16259.39025	12931.81978	18317.4465	NA	602295.625	NA	NA	NA	0.327868852	2.295081967	NA	n
CamSu	Cambará do Sul	Pangaea	122	17657.8626	16259.8766	19161.329	17402.3995	20911.1286	20998.53365	17496.19605	18476.67025	16969.29978	18693.4765	NA	217851.5938	NA	NA	NA	0	0.649350649	NA	n
CamSu	Cambará do Sul	Pangaea	124	18949.1546	16744.2086	19301.003	20232.8595	21223.5926	23352.07365	19506.79605	20693.95025	21006.77978	19069.5065	NA	205036.7969	NA	NA	NA	0	0.94637224	NA	n
CamSu	Cambará do Sul	Pangaea	125	19594.8006	16986.3746	19370.84	21648.0895	21379.8246	24528.84365	20512.09605	21802.59025	23025.51978	19257.5215	NA	247752.8125	NA	NA	NA	0	0.323624595	NA	n
CamSu	Cambará do Sul	Pangaea	126	19737.8616	17848.5766	19933.552	21959.4995	23150.5146	24779.22465	21409.40505	22898.91025	23461.07978	20012.8555	NA	153777.5938	NA	NA	NA	0	2.250803859	NA	n
CamSu	Cambará do Sul	Pangaea	127	19880.9226	18710.7786	20496.264	22270.9095	24921.2046	25029.60565	22306.71405	23995.23025	23896.63978	20768.1895	NA	252024.3906	NA	NA	NA	0	0.986842105	NA	n
CamSu	Cambará do Sul	Pangaea	128	20023.9836	19572.9806	21058.976	22582.3195	26691.8946	25279.98665	23204.02305	25091.55025	24332.19978	21523.5235	NA	367357.625	NA	NA	NA	0.3125	1.5625	NA	n
CamSu	Cambará do Sul	Pangaea	129	20167.0446	20435.1826	21621.688	22893.7295	28462.5846	25530.36765	24101.33205	26187.87025	24767.75978	22278.8575	NA	281925.5938	NA	NA	NA	0.317460317	0.952380952	NA	n
CamSu	Cambará do Sul	Pangaea	130	20310.1056	21297.3846	22184.4	23205.1395	30233.2746	25780.74865	24998.64105	27284.19025	25203.31978	23034.1915	NA	418616.8125	NA	NA	NA	0.325732899	0.651465798	NA	n
CamSu	Cambará do Sul	Pangaea	131	21660.0256	21716.1706	22971.089	23937.5785	30442.8036	26078.96565	25207.94505	27747.90325	26015.97778	23141.5025	NA	264839.1875	NA	NA	NA	0	0.647249191	NA	n
CamSu	Cambará do Sul	Pangaea	132	23009.9456	22134.9566	23757.778	24670.0175	30652.3326	26377.18265	25417.24905	28211.61625	26828.63578	23248.8135	NA	482690.8125	NA	NA	NA	0.320512821	1.282051282	NA	n
CamSu	Cambará do Sul	Pangaea	133	24359.8656	22553.7426	24544.467	25402.4565	30861.8616	26675.39965	25626.55305	28675.32925	27641.29378	23356.1245	NA	482690.8125	NA	NA	NA	0	0.974025974	NA	n
CamSu	Cambará do Sul	Pangaea	134	25709.7856	22972.5286	25331.156	26134.8955	31071.3906	26973.61665	25835.85705	29139.04225	28453.95178	23463.4355	NA	205036.8125	NA	NA	NA	0.322580645	0.967741935	NA	n
CamSu	Cambará do Sul	Pangaea	135	27059.7056	23391.3146	26117.845	26867.3345	31280.9196	27271.83365	26045.16105	29602.75525	29266.60978	23570.7465	NA	418616.8125	NA	NA	NA	0	0.325732899	NA	n
CamSu	Cambará do Sul	Pangaea	136	27938.5186	24944.5046	27101.29	27543.6965	31558.9776	28055.48765	26415.67505	29778.17725	29903.75378	24743.4265	NA	392987.1875	NA	NA	NA	0	0.964630225	NA	n
CamSu	Cambará do Sul	Pangaea	137	28817.3316	26497.6946	28084.735	28220.0585	31837.0356	28839.14165	26786.18905	29953.59925	30540.89778	25916.1065	NA	320370	NA	NA	NA	0	0	NA	n
CamSu	Cambará do Sul	Pangaea	138	29696.1446	28050.8846	29068.18	28896.4205	32115.0936	29622.79565	27156.70305	30129.02125	31178.04178	27088.7865	NA	371629.1875	NA	NA	NA	0	0.974025974	NA	n
CamSu	Cambará do Sul	Pangaea	139	30574.9576	29604.0746	30051.625	29572.7825	32393.1516	30406.44965	27527.21705	30304.44325	31815.18578	28261.4665	NA	504048.7813	NA	NA	NA	0.321543408	1.286173633	NA	n
CamSu	Cambará do Sul	Pangaea	140	31453.7706	31157.2646	31035.07	30249.1445	32671.2096	31190.10365	27897.73105	30479.86525	32452.32978	29434.1465	NA	713357.25	NA	NA	NA	0	1.282051282	NA	n
CamSu	Cambará do Sul	Pangaea	141	31708.0156	31553.9926	31368.658	30742.5535	32727.3906	31656.44965	29005.69105	30973.00125	32495.23408	30194.2935	NA	367357.625	NA	NA	NA	0	0.332225914	NA	n
CamSu	Cambará do Sul	Pangaea	142	31962.2606	31950.7206	31702.246	31235.9625	32783.5716	32122.79565	30113.65105	31466.13725	32538.13838	30954.4405	NA	358814.375	NA	NA	NA	0	1.294498382	NA	n
CamSu	Cambará do Sul	Pangaea	143	32216.5056	32347.4486	32035.834	31729.3715	32839.7526	32589.14165	31221.61105	31959.27325	32581.04268	31714.5875	NA	1208862.75	NA	NA	NA	0	2.250803859	NA	n
CamSu	Cambará do Sul	Pangaea	144	32470.7506	32744.1766	32369.422	32222.7805	32895.9336	33055.48765	32329.57105	32452.40925	32623.94698	32474.7345	NA	350271.1875	NA	NA	NA	0	0.632911392	NA	n
CamSu	Cambará do Sul	Pangaea	145	32724.9956	33140.9046	32703.01	32716.1895	32952.1146	33521.83365	33437.53105	32945.54525	32666.85128	33234.8815	NA	495505.625	NA	NA	NA	0	2.280130293	NA	n
CamSu	Cambará do Sul	Pangaea	146	32816.1098	33659.0636	32784.7746	33171.6585	33246.1206	33597.15555	33633.02105	33257.02125	32954.91228	33351.6025	NA	743258.375	NA	NA	NA	0	2.631578947	NA	n
CamSu	Cambará do Sul	Pangaea	147	32907.224	34177.2226	32866.5392	33627.1275	33540.1266	33672.47745	33828.51105	33568.49725	33242.97328	33468.3235	NA	824418.75	NA	NA	NA	0	1.644736842	NA	n
CamSu	Cambará do Sul	Pangaea	148	32998.3382	34695.3816	32948.3038	34082.5965	33834.1326	33747.79935	34024.00105	33879.97325	33531.03428	33585.0445	NA	1144788.75	NA	NA	NA	0	2.333333333	NA	n
CamSu	Cambará do Sul	Pangaea	149	33089.4524	35213.5406	33030.0684	34538.0655	34128.1386	33823.12125	34219.49105	34191.44925	33819.09528	33701.7655	NA	640740	NA	NA	NA	0	1.960784314	NA	n
CamSu	Cambará do Sul	Pangaea	150	33180.5666	35731.6996	33111.833	34993.5345	34422.1446	33898.44315	34414.98105	34502.92525	34107.15628	33818.4865	NA	738986.8125	NA	NA	NA	0.320512821	1.282051282	NA	n
CamSu	Cambará do Sul	Pangaea	151	33388.6976	35855.1326	33685.846	35106.2965	34463.7355	34488.25215	34680.14805	34564.81675	34374.25728	33991.1895	NA	1208862.75	NA	NA	NA	0.315457413	3.154574132	NA	n
CamSu	Cambará do Sul	Pangaea	152	33596.8286	35978.5656	34259.859	35219.0585	34505.3264	35078.06115	34945.31505	34626.70825	34641.35828	34163.8925	NA	832962	NA	NA	NA	0	3.416149068	NA	n
CamSu	Cambará do Sul	Pangaea	153	33804.9596	36101.9986	34833.872	35331.8205	34546.9173	35667.87015	35210.48205	34688.59975	34908.45928	34336.5955	NA	785974.375	NA	NA	NA	0.31152648	3.115264798	NA	n
CamSu	Cambará do Sul	Pangaea	154	34013.0906	36225.4316	35407.885	35444.5825	34588.5082	36257.67915	35475.64905	34750.49125	35175.56028	34509.2985	NA	768888	NA	NA	NA	0	3.174603175	NA	n
CamSu	Cambará do Sul	Pangaea	155	34221.2216	36348.8646	35981.898	35557.3445	34630.0991	36847.48815	35740.81605	34812.38275	35442.66128	34682.0015	NA	734715.25	NA	NA	NA	0	1.587301587	NA	n
CamSu	Cambará do Sul	Pangaea	156	34417.0946	36547.6656	36316.412	35728.1355	34811.1941	36877.03485	35824.51085	35078.91075	35489.08498	34855.8945	NA	841505.25	NA	NA	NA	0.331125828	2.317880795	NA	n
CamSu	Cambará do Sul	Pangaea	157	34612.9676	36746.4666	36650.926	35898.9265	34992.2891	36906.58155	35908.20565	35345.43875	35535.50868	35029.7875	NA	709085.625	NA	NA	NA	0.638977636	1.916932907	NA	n
CamSu	Cambará do Sul	Pangaea	158	34808.8406	36945.2676	36985.44	36069.7175	35173.3841	36936.12825	35991.90045	35611.96675	35581.93238	35203.6805	NA	1243035.625	NA	NA	NA	0.615384615	3.692307692	NA	n
CamSu	Cambará do Sul	Pangaea	159	35004.7136	37144.0686	37319.954	36240.5085	35354.4791	36965.67495	36075.59525	35878.49475	35628.35608	35377.5735	NA	978196.4375	NA	NA	NA	0	3.215434084	NA	n
CamSu	Cambará do Sul	Pangaea	160	35200.5866	37342.8696	37654.468	36411.2995	35535.5741	36995.22165	36159.29005	36145.02275	35674.77978	35551.4665	NA	392987.1875	NA	NA	NA	0	2.614379085	NA	n
CamSu	Cambará do Sul	Pangaea	161	35433.5056	37947.0506	37939.065	36615.5995	35716.7061	37094.33565	36330.93205	36838.38775	36019.04878	35733.7425	NA	627925.1875	NA	NA	NA	0	2.215189873	NA	n
CamSu	Cambará do Sul	Pangaea	162	35666.4246	38551.2316	38223.662	36819.8995	35897.8381	37193.44965	36502.57405	37531.75275	36363.31778	35916.0185	NA	905579.1875	NA	NA	NA	0	1.973684211	NA	n
CamSu	Cambará do Sul	Pangaea	163	35899.3436	39155.4126	38508.259	37024.1995	36078.9701	37292.56365	36674.21605	38225.11775	36707.58678	36098.2945	NA	457061.1875	NA	NA	NA	0	3.048780488	NA	n
CamSu	Cambará do Sul	Pangaea	164	36132.2626	39759.5936	38792.856	37228.4995	36260.1021	37391.67765	36845.85805	38918.48275	37051.85578	36280.5705	NA	824418.8125	NA	NA	NA	0	3.583061889	NA	n
CamSu	Cambará do Sul	Pangaea	165	36365.1816	40363.7746	39077.453	37432.7995	36441.2341	37490.79165	37017.50005	39611.84775	37396.12478	36462.8465	NA	598024	NA	NA	NA	0.3125	3.125	NA	n
CamSu	Cambará do Sul	Pangaea	166	36467.7846	40387.7871	39344.919	37650.2215	36770.0761	37698.69665	37320.56205	39812.48575	37543.51778	36867.1205	NA	1593306.75	NA	NA	NA	0	2.803738318	NA	n
CamSu	Cambará do Sul	Pangaea	167	36570.3876	40411.7996	39612.385	37867.6435	37098.9181	37906.60165	37623.62405	40013.12375	37690.91078	37271.3945	NA	623653.625	NA	NA	NA	0	3.236245955	NA	n
CamSu	Cambará do Sul	Pangaea	168	36672.9906	40435.8121	39879.851	38085.0655	37427.7601	38114.50665	37926.68605	40213.76175	37838.30378	37675.6685	NA	1127702.375	NA	NA	NA	0	1.597444089	NA	n
CamSu	Cambará do Sul	Pangaea	169	36775.5936	40459.8246	40147.317	38302.4875	37756.6021	38322.41165	38229.74805	40414.39975	37985.69678	38079.9425	NA	738986.75	NA	NA	NA	0.324675325	3.571428571	NA	n
CamSu	Cambará do Sul	Pangaea	170	36878.1966	40483.8371	40414.783	38519.9095	38085.4441	38530.31665	38532.81005	40615.03775	38133.08978	38484.2165	NA	1443800.75	NA	NA	NA	0	1.639344262	NA	n
CamSu	Cambará do Sul	Pangaea	171	37109.6846	40682.1961	40527.93	39104.8195	38703.8871	38674.17865	38718.36605	40811.67575	38552.08478	38732.1215	NA	1383998.375	NA	NA	NA	0.318471338	3.821656051	NA	n
CamSu	Cambará do Sul	Pangaea	172	37341.1726	40880.5551	40641.077	39689.7295	39322.3301	38818.04065	38903.92205	41008.31375	38971.07978	38980.0265	NA	854320	NA	NA	NA	0.319488818	2.236421725	NA	n
CamSu	Cambará do Sul	Pangaea	173	37572.6606	41078.9141	40754.224	40274.6395	39940.7731	38961.90265	39089.47805	41204.95175	39390.07478	39227.9315	NA	516863.5938	NA	NA	NA	0	2.53968254	NA	n
CamSu	Cambará do Sul	Pangaea	174	37804.1486	41277.2731	40867.371	40859.5495	40559.2161	39105.76465	39275.03405	41401.58975	39809.06978	39475.8365	NA	2562960	NA	NA	NA	0.316455696	2.53164557	NA	n
CamSu	Cambará do Sul	Pangaea	175	38035.6366	41475.6321	40980.518	41444.4595	41177.6591	39249.62665	39460.59005	41598.22775	40228.06478	39723.7415	NA	973924.6875	NA	NA	NA	0	1.898734177	NA	n
CamSu	Cambará do Sul	Pangaea	176	38454.6726	41577.8881	41133.062	41527.5586	41239.4864	39742.65565	39750.41905	41643.44945	40593.54078	40035.0055	NA	700542.375	NA	NA	NA	0	2.272727273	NA	n
CamSu	Cambará do Sul	Pangaea	177	38873.7086	41680.1441	41285.606	41610.6577	41301.3137	40235.68465	40040.24805	41688.67115	40959.01678	40346.2695	NA	1123430.75	NA	NA	NA	0.325732899	3.908794788	NA	n
CamSu	Cambará do Sul	Pangaea	178	39292.7446	41782.4001	41438.15	41693.7568	41363.141	40728.71365	40330.07705	41733.89285	41324.49278	40657.5335	NA	593752.375	NA	NA	NA	0	3.205128205	NA	n
CamSu	Cambará do Sul	Pangaea	179	39711.7806	41884.6561	41590.694	41776.8559	41424.9683	41221.74265	40619.90605	41779.11455	41689.96878	40968.7975	NA	491234	NA	NA	NA	0.651465798	3.25732899	NA	n
CamSu	Cambará do Sul	Pangaea	180	40130.8166	41986.9121	41743.238	41859.955	41486.7956	41714.77165	40909.73505	41824.33625	42055.44478	41280.0615	NA	529678.375	NA	NA	NA	0	2.53968254	NA	n
CamSu	Cambará do Sul	Pangaea	181	40267.8136	42051.6258	41817.0683	41983.924	41528.6629	41930.13365	41332.12705	42030.15825	42112.98868	41454.7985	NA	568122.8125	NA	NA	NA	0	4.777070064	NA	n
CamSu	Cambará do Sul	Pangaea	182	40404.8106	42116.3395	41890.8986	42107.893	41570.5302	42145.49565	41754.51905	42235.98025	42170.53258	41629.5355	NA	627925.1875	NA	NA	NA	0	5.177993528	NA	n
CamSu	Cambará do Sul	Pangaea	183	40541.8076	42181.0532	41964.7289	42231.862	41612.3975	42360.85765	42176.91105	42441.80225	42228.07648	41804.2725	NA	1067900	NA	NA	NA	0	3.571428571	NA	n
CamSu	Cambará do Sul	Pangaea	184	40678.8046	42245.7669	42038.5592	42355.831	41654.2648	42576.21965	42599.30305	42647.62425	42285.62038	41979.0095	NA	632196.8125	NA	NA	NA	0	7.1197411	NA	n
CamSu	Cambará do Sul	Pangaea	185	40815.8016	42310.4806	42112.3895	42479.8	41696.1321	42791.58165	43021.69505	42853.44625	42343.16428	42153.7465	NA	666369.625	NA	NA	NA	0	4.290429043	NA	n
CamSu	Cambará do Sul	Pangaea	186	41211.2276	42316.00325	42284.0965	42551.7822	41733.1335	43003.76965	43051.72465	42872.83105	42440.25248	42226.9918	NA	1516418	NA	NA	NA	0.318471338	3.184713376	NA	n
CamSu	Cambará do Sul	Pangaea	187	41606.6536	42321.5259	42455.8035	42623.7644	41770.1349	43215.95765	43081.75425	42892.21585	42537.34068	42300.2371	NA	841505.25	NA	NA	NA	0	4.823151125	NA	n
CamSu	Cambará do Sul	Pangaea	188	42002.0796	42327.04855	42627.5105	42695.7466	41807.1363	43428.14565	43111.78385	42911.60065	42634.42888	42373.4824	NA	1025184	NA	NA	NA	0	2.572347267	NA	n
CamSu	Cambará do Sul	Pangaea	189	42397.5056	42332.5712	42799.2175	42767.7288	41844.1377	43640.33365	43141.81345	42930.98545	42731.51708	42446.7277	NA	1708640	NA	NA	NA	0.326797386	3.267973856	NA	n
CamSu	Cambará do Sul	Pangaea	190	42792.9316	42338.09385	42970.9245	42839.711	41881.1391	43852.52165	43171.84305	42950.37025	42828.60528	42519.973	NA	320370	NA	NA	NA	0.302114804	4.229607251	NA	n
CamSu	Cambará do Sul	Pangaea	191	42933.6786	42456.23285	43187.6535	42983.5	41994.7691	44087.36965	43518.23205	42977.66105	42869.68178	42581.0781	NA	1465158.75	NA	NA	NA	0.634920635	6.031746032	NA	n
CamSu	Cambará do Sul	Pangaea	192	43074.4256	42574.37185	43404.3825	43127.289	42108.3991	44322.21765	43864.62105	43004.95185	42910.75828	42642.1832	NA	1110616	NA	NA	NA	0	2.564102564	NA	n
CamSu	Cambará do Sul	Pangaea	193	43215.1726	42692.51085	43621.1115	43271.078	42222.0291	44557.06565	44211.01005	43032.24265	42951.83478	42703.2883	NA	1119159.25	NA	NA	NA	0.330033003	2.640264026	NA	n
CamSu	Cambará do Sul	Pangaea	194	43355.9196	42810.64985	43837.8405	43414.867	42335.6591	44791.91365	44557.39905	43059.53345	42992.91128	42764.3934	NA	525406.8125	NA	NA	NA	0	2.173913043	NA	n
CamSu	Cambará do Sul	Pangaea	195	43496.6666	42928.78885	44054.5695	43558.656	42449.2891	45026.76165	44903.78805	43086.82425	43033.98778	42825.4985	NA	931208.8125	NA	NA	NA	0	2.931596091	NA	n
CamSu	Cambará do Sul	Pangaea	196	43722.3646	43277.60885	44145.0104	43926.3	42690.1881	45040.81915	44941.65405	43202.31825	43328.36278	43074.0225	NA	333184.8125	NA	NA	NA	0	3.164556962	NA	n
CamSu	Cambará do Sul	Pangaea	197	43948.0626	43626.42885	44235.4513	44293.944	42931.0871	45054.87665	44979.52005	43317.81225	43622.73778	43322.5465	NA	465604.375	NA	NA	NA	0	3.25732899	NA	n
CamSu	Cambará do Sul	Pangaea	198	44173.7606	43975.24885	44325.8922	44661.588	43171.9861	45068.93415	45017.38605	43433.30625	43917.11278	43571.0705	NA	640740	NA	NA	NA	0	4.777070064	NA	n
CamSu	Cambará do Sul	Pangaea	199	44399.4586	44324.06885	44416.3331	45029.232	43412.8851	45082.99165	45055.25205	43548.80025	44211.48778	43819.5945	NA	1247307.25	NA	NA	NA	0.330033003	5.280528053	NA	n
CamSu	Cambará do Sul	Pangaea	200	44625.1566	44672.88885	44506.774	45396.876	43653.7841	45097.04915	45093.11805	43664.29425	44505.86278	44068.1185	NA	328913.2188	NA	NA	NA	0.328947368	5.921052632	NA	n
CamSu	Cambará do Sul	Pangaea	201	44698.6939	44774.17785	44535.1595	45465.8283	43747.4538	45140.78105	45130.65505	43841.55025	44566.50448	44318.6075	NA	533950	NA	NA	NA	0.321543408	2.893890675	NA	n
CamSu	Cambará do Sul	Pangaea	202	44772.2312	44875.46685	44563.545	45534.7806	43841.1235	45184.51295	45168.19205	44018.80625	44627.14618	44569.0965	NA	747530	NA	NA	NA	0	1.935483871	NA	n
CamSu	Cambará do Sul	Pangaea	203	44845.7685	44976.75585	44591.9305	45603.7329	43934.7932	45228.24485	45205.72905	44196.06225	44687.78788	44819.5855	NA	598024	NA	NA	NA	0.324675325	7.467532468	NA	n
CamSu	Cambará do Sul	Pangaea	204	44919.3058	45078.04485	44620.316	45672.6852	44028.4629	45271.97675	45243.26605	44373.31825	44748.42958	45070.0745	NA	726172	NA	NA	NA	0.325732899	7.817589577	NA	n
CamSu	Cambará do Sul	Pangaea	205	44992.8431	45179.33385	44648.7015	45741.6375	44122.1326	45315.70865	45280.80305	44550.57425	44809.07128	45320.5635	NA	328913.1875	NA	NA	NA	0	11.84210526	NA	n
CamSu	Cambará do Sul	Pangaea	206	45028.0232	45206.81245	44678.3843	45949.3385	44511.1016	45428.47365	45308.27765	44691.25425	44976.36228	45508.8465	NA	427160	NA	NA	NA	0	6.885245902	NA	n
CamSu	Cambará do Sul	Pangaea	207	45063.2033	45234.29105	44708.0671	46157.0395	44900.0706	45541.23865	45335.75225	44831.93425	45143.65328	45697.1295	NA	277654	NA	NA	NA	0.331125828	6.291390728	NA	n
CamSu	Cambará do Sul	Pangaea	208	45098.3834	45261.76965	44737.7499	46364.7405	45289.0396	45654.00365	45363.22685	44972.61425	45310.94428	45885.4125	NA	619382	NA	NA	NA	0	6.129032258	NA	n
CamSu	Cambará do Sul	Pangaea	209	45133.5635	45289.24825	44767.4327	46572.4415	45678.0086	45766.76865	45390.70145	45113.29425	45478.23528	46073.6955	NA	627925.1875	NA	NA	NA	0	6.188925081	NA	n
CamSu	Cambará do Sul	Pangaea	210	45168.7436	45316.72685	44797.1155	46780.1425	46066.9776	45879.53365	45418.17605	45253.97425	45645.52628	46261.9785	NA	529678.375	NA	NA	NA	0	5.980066445	NA	n
CamSu	Cambará do Sul	Pangaea	211	45311.8676	45675.31285	45238.2965	47101.6995	46344.5566	46064.74465	45604.94105	45412.70125	45775.60328	46787.9385	NA	311826.8125	NA	NA	NA	0	8.709677419	NA	n
CarP2	Caratuva Peak PCII	Paper (d13C), digitised (pollen)	4.5	115.5066	163.7704	133.71765	376.062	735.6095	1350.2316	2066.5537	423.0838	366.8367	697.2773	NA	NA	NA	NA	-27.62	NA	1.86	NA	n
CarP2	Caratuva Peak PCII	Paper (d13C), digitised (pollen)	14.5	860.63155	1027.44435	2621.7264	3040.9235	2655.058	2068.548	3187.8592	2311.5603	1605.2916	2014.3578	NA	NA	NA	NA	-26.9	NA	7.44	NA	n
CarP2	Caratuva Peak PCII	Paper (d13C), digitised (pollen)	24.5	2432.0898	2103.1705	3825.9255	3581.84565	3100.66725	3552.2706	3801.23645	3433.76735	2691.7636	3947.4853	NA	NA	NA	NA	-26.86	NA	10.23	NA	n
CarP2	Caratuva Peak PCII	Paper (d13C), digitised (pollen)	34.5	4505.7593	3766.264	4831.8125	5104.3845	4230.71795	3885.30045	4496.2107	4298.34125	4121.6366	4889.7598	NA	NA	NA	NA	-20.17	NA	20.47	NA	n
CarP2	Caratuva Peak PCII	Paper (d13C), digitised (pollen)	44.5	6447.3053	5386.0745	6227.8509	6170.28055	4622.9183	6541.2276	6601.7444	5003.02905	6470.8996	6060.4392	NA	NA	NA	NA	-17.63	NA	12.09	NA	n
CarP2	Caratuva Peak PCII	Paper (d13C), digitised (pollen)	54.5	6999.13855	6868.3178	6882.09015	6927.69645	5713.7906	6938.74782	6916.3963	6730.86075	6895.6073	6819.12806	NA	NA	NA	NA	-24.3	NA	1.86	NA	n
CarP2	Caratuva Peak PCII	Paper (d13C), digitised (pollen)	64.5	7139.103208	7088.1825	7079.471269	7036.19565	6373.6835	7032.071115	7024.4418	6871.04865	7070.13205	7032.54895	NA	NA	NA	NA	-26.6	NA	1.16	NA	n
CarP2	Caratuva Peak PCII	Paper (d13C), digitised (pollen)	74.5	7219.35849	7240.92455	7196.587725	7196.3644	7191.8634	7246.14035	7217.907	7268.80965	7409.92305	7296.35045	NA	NA	NA	NA	-25.54	NA	1.86	NA	n
Ciam2	Ciama 2	Raw - HB	0	-69.0894	-76.369	-68.241	-64.2626	-51.2159	-43.6949	-70.9503	-48.4846	-46.3071	-47.861	NA	2232974	NA	NA	NA	0.330033	6.930693	NA	n
Ciam2	Ciama 2	Raw - HB	4	-0.219	6.9018	49.379	4.1322	94.6917	35.1803	25.3669	-24.36384	7.3557	7.7214	NA	3221054	NA	NA	NA	0	16.06557	NA	n
Ciam2	Ciama 2	Raw - HB	8	66.531	71.074	170.2357	177.7775	136.69049	81.50097	68.54228	42.59635	57.0426	61.0112	NA	4552835	NA	NA	NA	0	15.30945	NA	n
Ciam2	Ciama 2	Raw - HB	10	99.5526	99.977	231.2035	282.1419	140.37175	99.23555	81.273	83.21635	81.2234	87.274	NA	5657375	NA	NA	NA	0.6451613	13.87097	NA	n
Ciam2	Ciama 2	Raw - HB	12	152.5418	156.702	255.3469	658.0139	149.50991	136.81075	87.20408	140.24635	131.4074	151.2534	NA	2432720	NA	NA	NA	0	11.36364	NA	n
Ciam2	Ciama 2	Raw - HB	14	205.531	213.427	279.4903	1033.8859	158.64807	174.38595	93.13516	197.27635	181.5914	215.2328	NA	10195790	NA	NA	NA	0.6472492	15.53398	NA	n
Ciam2	Ciama 2	Raw - HB	16	239.65694	256.6668	305.8577	1306.6364	196.86125	203.98825	122.5931	230.80932	214.06442	257.8437	NA	5962120	NA	NA	NA	0.6329114	17.72152	NA	n
Ciam2	Ciama 2	Raw - HB	18	254.91962	286.4214	334.4491	1476.2654	264.14945	225.61765	175.5779	240.84526	228.82646	279.0861	NA	6747654	NA	NA	NA	1.311475	23.93443	NA	n
Ciam2	Ciama 2	Raw - HB	20	270.1823	316.176	363.0405	1645.8944	331.43765	247.24705	228.5627	250.8812	243.5885	300.3285	NA	4939371	NA	NA	NA	4.248366	19.28105	NA	n
Ciam2	Ciama 2	Raw - HB	22	317.0571	319.70574	366.69572	1686.2118	341.96555	324.55785	245.86936	318.6724	292.2347	318.0393	NA	4051222	NA	NA	NA	4.444445	11.74603	NA	n
Ciam2	Ciama 2	Raw - HB	24	363.9319	323.23548	370.35094	1726.5292	352.49345	401.86865	263.17602	386.4636	340.8809	335.7501	NA	3063430	NA	NA	NA	3.55987	8.737864	NA	n
Ciam2	Ciama 2	Raw - HB	26	388.58432	346.52525	397.83925	1775.5778	382.74	444.05833	279.43084	425.35314	374.38386	355.6665	NA	2942308	NA	NA	NA	1.655629	5.298013	NA	n
Ciam2	Ciama 2	Raw - HB	28	391.01436	389.57505	449.16065	1833.3576	432.7052	451.12689	294.63382	435.34102	392.74358	377.7885	NA	3262687	NA	NA	NA	2.875399	7.348243	NA	n
Ciam2	Ciama 2	Raw - HB	30	393.4444	432.62485	500.48205	1891.1374	482.6704	458.19545	309.8368	445.3289	411.1033	399.9105	NA	9312406	NA	NA	NA	1.973684	8.223684	NA	n
Ciam2	Ciama 2	Raw - HB	32	462.9074	454.20145	518.94759	1938.1772	497.82358	460.128808	330.0916	462.46902	480.6215	433.9021	NA	10695780	NA	NA	NA	1.607717	8.681672	NA	n
Ciam2	Ciama 2	Raw - HB	34	532.3704	475.77805	537.41313	1985.217	512.97676	462.062166	350.3464	479.60914	550.1397	467.8937	NA	11056890	NA	NA	NA	0.3289474	15.13158	NA	n
Ciam2	Ciama 2	Raw - HB	36	611.5297	777.32435	663.0799	2246.7229	709.17535	602.478845	847.9008	947.6122	629.3266	823.3085	NA	33424950	NA	NA	NA	0.990099	7.590759	NA	n
Ciam2	Ciama 2	Raw - HB	38	700.3853	1358.84035	895.9479	2722.6949	1086.41935	881.378845	1822.7548	1866.4782	718.1822	1500.1465	NA	34357570	NA	NA	NA	0.3194888	2.875399	NA	n
Ciam2	Ciama 2	Raw - HB	40	789.2409	1940.35635	1128.8159	3198.6669	1463.66335	1160.278845	2797.6088	2785.3442	807.0378	2176.9845	NA	61660320	NA	NA	NA	1.302932	4.234528	NA	n
Ciam2	Ciama 2	Raw - HB	42	2146.4389	2700.23235	2242.7379	3536.8609	2352.70935	2138.798845	3043.3368	3174.6302	2164.2358	2828.2525	NA	511404200	NA	NA	NA	0	1.320132	NA	n
Ciam2	Ciama 2	Raw - HB	44	3503.6369	3460.10835	3356.6599	3875.0549	3241.75535	3117.318845	3289.0648	3563.9162	3521.4338	3479.5205	NA	96445780	NA	NA	NA	0	1.286174	NA	n
Ciam2	Ciama 2	Raw - HB	46	4194.8483	4111.86635	4033.9419	4066.9597	4034.73335	3821.349845	3797.4418	3940.7562	4212.6452	4013.5085	NA	664676700	NA	NA	NA	0	0.6514658	NA	n
Ciam2	Ciama 2	Raw - HB	48	4220.0731	4655.50635	4274.5839	4112.5753	4731.64335	4250.891845	4568.4678	4305.1502	4237.87	4430.2165	NA	1150381000	NA	NA	NA	0	0.6535948	NA	n
Ciam2	Ciama 2	Raw - HB	50	4245.2979	5199.14635	4515.2259	4158.1909	5428.55335	4680.433845	5339.4938	4669.5442	4263.0948	4846.9245	NA	593912700	NA	NA	NA	0	1.302932	NA	n
Ciam2	Ciama 2	Raw - HB	52	4448.0959	5965.21235	4935.5319	5338.8609	5859.91935	5381.885845	5461.7714	4799.5566	4465.8928	5558.2465	NA	329141100	NA	NA	NA	0	1.644737	NA	n
Ciam2	Ciama 2	Raw - HB	54	4650.8939	6731.27835	5355.8379	6519.5309	6291.28535	6083.337845	5584.049	4929.569	4668.6908	6269.5685	NA	1028755000	NA	NA	NA	0	0.3246753	NA	n
Ciam2	Ciama 2	Raw - HB	56	5341.0289	7270.36835	5910.2319	7156.4469	6787.11935	6620.155845	6078.5618	5558.5222	5358.8258	6884.0045	NA	865038600	NA	NA	NA	0	0	NA	n
Ciam2	Ciama 2	Raw - HB	58	6518.5009	7582.48235	6598.7139	7249.6089	7347.42135	6992.339845	6945.3098	6686.4162	6536.2978	7401.5545	NA	552179300	NA	NA	NA	0.3194888	0.3194888	NA	n
Ciam2	Ciama 2	Raw - HB	60	7695.9729	7894.59635	7287.1959	7342.7709	7907.72335	7364.523845	7812.0578	7814.3102	7713.7698	7919.1045	NA	578818200	NA	NA	NA	0.3257329	0.6514658	NA	n
Ciam2	Ciama 2	Raw - HB	62	8504.7369	8433.18235	8882.2439	8588.4329	8298.48935	8766.501845	8434.7258	8238.4282	8469.3678	8169.0525	NA	601036200	NA	NA	NA	0	0.3257329	NA	n
Ciam2	Ciama 2	Raw - HB	64	9313.5009	8971.76835	10477.2919	9834.0949	8689.25535	10168.47985	9057.3938	8662.5462	9224.9658	8419.0005	NA	353077000	NA	NA	NA	0	0.3278688	NA	n
Ciam2	Ciama 2	Raw - HB	66	10231.4129	9783.44135	11491.4339	10793.8289	9578.44635	11178.94885	9862.3348	9596.6962	10155.1368	9229.4215	NA	364108100	NA	NA	NA	0	0.6514658	NA	n
Ciam2	Ciama 2	Raw - HB	68	11258.4729	10868.20135	11924.6699	11467.6349	10966.06235	11797.90885	10849.5488	11040.8782	11259.8808	10600.3155	NA	440510000	NA	NA	NA	0	0.9803922	NA	n
Ciam2	Ciama 2	Raw - HB	70	12285.5329	11952.96135	12357.9059	12141.4409	12353.67835	12416.86885	11836.7628	12485.0602	12364.6248	11971.2095	NA	300301300	NA	NA	NA	0	0	NA	n
Ciam2	Ciama 2	Raw - HB	72	12701.0189	12627.43135	12830.1899	12417.3449	12714.85235	12781.94285	12696.6548	12677.5916	12826.7268	12470.5495	NA	53488070	NA	NA	NA	0.3278688	1.311475	NA	n
Ciam2	Ciama 2	Raw - HB	74	13116.5049	13301.90135	13302.4739	12693.2489	13076.02635	13147.01685	13556.5468	12870.123	13288.8288	12969.8895	NA	127801000	NA	NA	NA	0	0.9803922	NA	n
Ciam2	Ciama 2	Raw - HB	76	13526.8929	13997.51135	13862.5279	13360.8569	13312.99065	13680.57085	14056.7405	13148.5647	13660.9568	13432.3745	NA	31104660	NA	NA	NA	0.6410257	0.9615384	NA	n
Ciam2	Ciama 2	Raw - HB	78	13932.1829	14714.26135	14510.3519	14420.1689	13425.74525	14382.60485	14197.2359	13512.9167	13943.1108	13858.0045	NA	102403000	NA	NA	NA	0	0.6472492	NA	n
Ciam2	Ciama 2	Raw - HB	80	14337.4729	15431.01135	15158.1759	15479.4809	13538.49985	15084.63885	14337.7313	13877.2687	14225.2648	14283.6345	NA	28832240	NA	NA	NA	0.3289474	0.6578947	NA	n
Ciam2	Ciama 2	Raw - HB	82	15665.3829	15893.43935	15901.0679	16234.1529	15245.34585	15697.88885	15469.4933	15417.4007	15601.5868	15480.5025	NA	66311570	NA	NA	NA	0	0.974026	NA	n
Ciam2	Ciama 2	Raw - HB	84	16993.2929	16355.86735	16643.9599	16988.8249	16952.19185	16311.13885	16601.2553	16957.5327	16977.9088	16677.3705	NA	19729770	NA	NA	NA	0.6493506	0.974026	NA	n
Ciam2	Ciama 2	Raw - HB	86	17729.9037	17491.84235	18047.1159	18233.2439	18211.56885	17136.16785	18080.8253	18545.9367	17714.7084	17950.5665	NA	21158070	NA	NA	NA	0	1.633987	NA	n
Ciam2	Ciama 2	Raw - HB	88	17875.2153	19301.36435	20110.5359	19967.4099	19023.47685	18172.97585	19908.2033	20182.6127	17811.9856	19300.0905	NA	59859680	NA	NA	NA	0.6557377	1.967213	NA	n
Ciam2	Ciama 2	Raw - HB	90	18020.5269	21110.88635	22173.9559	21701.5759	19835.38485	19209.78385	21735.5813	21819.2887	17909.2628	20649.6145	NA	46962960	NA	NA	NA	0	0.9771987	NA	n
Ciam2	Ciama 2	Raw - HB	92	20578.2269	22364.37835	22705.6379	22645.6719	21573.51485	21261.76385	22439.7353	22598.1227	20592.4228	21924.7085	NA	37834270	NA	NA	NA	0	1.324503	NA	n
Ciam2	Ciama 2	Raw - HB	94	23135.9269	23617.87035	23237.3199	23589.7679	23311.64485	23313.74385	23143.8893	23376.9567	23275.5828	23199.8025	NA	44599200	NA	NA	NA	0	0.9836066	NA	n
Ciam2	Ciama 2	Raw - HB	96	24516.5319	24467.72635	23742.9219	24194.3949	24508.93885	24708.97585	23539.2319	23904.1507	24886.6958	23935.6578	NA	128780200	NA	NA	NA	0	1.592357	NA	n
Ciam2	Ciama 2	Raw - HB	98	24720.0419	24913.94635	24222.4439	24459.5529	25165.39685	25447.45985	23625.7631	24179.7047	25425.7618	24132.2744	NA	54935990	NA	NA	NA	0	2.24359	NA	n
Ciam2	Ciama 2	Raw - HB	100	24923.5519	25360.16635	24701.9659	24724.7109	25821.85485	26185.94385	23712.2943	24455.2587	25964.8278	24328.891	NA	181230700	NA	NA	NA	0	2.903226	NA	n
Ciam2	Ciama 2	Raw - HB	102	25262.0599	25366.17007	25027.2019	25244.3849	26030.26885	26429.52385	24071.9603	25190.4427	26334.0738	24551.761	NA	32569440	NA	NA	NA	0	2.236422	NA	n
Ciam2	Ciama 2	Raw - HB	104	25600.5679	25372.17379	25352.4379	25764.0589	26238.68285	26673.10385	24431.6263	25925.6267	26703.3198	24774.631	NA	24018530	NA	NA	NA	0	1.644737	NA	n
Ciam2	Ciama 2	Raw - HB	106	25990.6809	25592.26165	25789.5819	26329.4799	26851.57985	26855.08185	24738.2893	26466.8397	26914.5789	25295.984	NA	111498000	NA	NA	NA	0	1.910828	NA	n
Ciam2	Ciama 2	Raw - HB	108	26432.3989	26026.43365	26338.6339	26940.6479	27868.95985	26975.45785	24991.9493	26814.0817	26967.8511	26115.82	NA	322486500	NA	NA	NA	0	1.311475	NA	n
Ciam2	Ciama 2	Raw - HB	110	26874.1169	26460.60565	26887.6859	27551.8159	28886.33985	27095.83385	25245.6093	27161.3237	27021.1233	26935.656	NA	57394920	NA	NA	NA	0.3311258	1.655629	NA	n
Ciam2	Ciama 2	Raw - HB	112	27280.3149	27145.36765	27351.9719	27970.7019	29022.70285	27645.48185	26769.8713	27690.8857	27532.6793	27012.0848	NA	42346010	NA	NA	NA	0.3267974	1.30719	NA	n
Ciam2	Ciama 2	Raw - HB	114	27686.5129	27830.12965	27816.2579	28389.5879	29159.06585	28195.12985	28294.1333	28220.4477	28044.2353	27088.5136	NA	111637400	NA	NA	NA	0	2.614379	NA	n
Ciam2	Ciama 2	Raw - HB	116	28194.3769	28341.19265	28201.5889	28790.2679	29251.79005	28520.52195	29104.5675	28630.0297	28529.8193	27336.951	NA	26513290	NA	NA	NA	0.3257329	1.302932	NA	n
Ciam2	Ciama 2	Raw - HB	118	28803.9069	28678.55665	28507.9649	29172.7419	29300.87545	28621.65815	29201.1739	28919.6317	28989.4313	27757.397	NA	70172260	NA	NA	NA	0	2.28013	NA	n
Ciam2	Ciama 2	Raw - HB	120	29413.4369	29015.92065	28814.3409	29555.2159	29349.96085	28722.79435	29297.7803	29209.2337	29449.0433	28177.843	NA	74951430	NA	NA	NA	0	0.6535948	NA	n
Ciam2	Ciama 2	Raw - HB	122	29757.8389	29446.45865	29829.9149	29720.1845	29625.73485	29359.44435	29954.6483	29389.7187	29533.0311	29792.939	NA	34104030	NA	NA	NA	0	3.583062	NA	n
Ciam2	Ciama 2	Raw - HB	124	30102.2409	29876.99665	30845.4889	29885.1531	29901.50885	29996.09435	30611.5163	29570.2037	29617.0189	31408.035	NA	62219870	NA	NA	NA	0	1.92926	NA	n
Ciam2	Ciama 2	Raw - HB	126	31573.3719	30311.86265	31861.8309	30518.7544	30396.17285	30502.72435	31093.4323	29789.3302	30573.2768	32397.656	NA	72408110	NA	NA	NA	0	1.286174	NA	n
Ciam2	Ciama 2	Raw - HB	128	34171.2319	30751.05665	32878.9409	31620.9884	31109.72685	30879.33435	31400.3963	30047.0982	32401.8048	32761.802	NA	29831910	NA	NA	NA	0.6622517	2.980132	NA	n
Ciam2	Ciama 2	Raw - HB	130	36769.0919	31190.25065	33896.0509	32723.2224	31823.28085	31255.94435	31707.3603	30304.8662	34230.3328	33125.948	NA	91428360	NA	NA	NA	0.3267974	2.287582	NA	n
Ciam2	Ciama 2	Raw - HB	132	37097.7859	32019.64465	34512.3709	32743.5398	32628.82285	31294.11215	33111.4863	31492.5202	34337.742	33595.424	NA	65707800	NA	NA	NA	0	1.265823	NA	n
Ciam2	Ciama 2	Raw - HB	134	37426.4799	32849.03865	35128.6909	32763.8572	33434.36485	31332.27995	34515.6123	32680.1742	34445.1512	34064.9	NA	42183410	NA	NA	NA	0.3322259	2.325581	NA	n
Ciam2	Ciama 2	Raw - HB	136	37858.7399	33517.32865	36055.4309	32792.2682	33911.35135	31410.10845	35494.1953	33532.2732	34704.2738	34522.949	NA	96760650	NA	NA	NA	0	2.614379	NA	n
Ciam2	Ciama 2	Raw - HB	138	38394.5659	34024.51465	37292.5909	32828.7728	34059.78235	31527.59765	36047.2353	34048.8172	35115.1098	34969.571	NA	55996780	NA	NA	NA	0	1.294498	NA	n
Ciam2	Ciama 2	Raw - HB	140	38930.3919	34531.70065	38529.7509	32865.2774	34208.21335	31645.08685	36600.2753	34565.3612	35525.9458	35416.193	NA	26184160	NA	NA	NA	0	2.317881	NA	n
Ciam2	Ciama 2	Raw - HB	142	39295.0859	34734.39865	38665.4313	33479.3814	34422.04335	31819.80745	36684.4767	35186.5132	35840.3658	35709.781	NA	74509380	NA	NA	NA	0.330033	1.980198	NA	n
Ciam2	Ciama 2	Raw - HB	144	39659.7799	34937.09665	38801.1117	34093.4854	34635.87335	31994.52805	36768.6781	35807.6652	36154.7858	36003.369	NA	168574900	NA	NA	NA	0	1.960784	NA	n
Ciam2	Ciama 2	Raw - HB	146	39875.2546	35341.38465	39269.3939	34839.8074	34771.46495	32553.25535	36952.2338	36325.2002	36511.2828	36367.869	NA	29585930	NA	NA	NA	0	1.607717	NA	n
Ciam2	Ciama 2	Raw - HB	148	39941.51	35947.26265	40070.2779	35718.3474	34828.81815	33495.98935	37235.1438	36739.1182	36909.8568	36803.281	NA	59536080	NA	NA	NA	0	3.883495	NA	n
Ciam2	Ciama 2	Raw - HB	150	40007.7654	36553.14065	40871.1619	36596.8874	34886.17135	34438.72335	37518.0538	37153.0362	37308.4308	37238.693	NA	80295980	NA	NA	NA	0	4.234528	NA	n
Ciam2	Ciama 2	Raw - HB	152	40029.1924	37366.54265	41053.0171	36825.3814	35438.85735	34649.33135	38307.9058	37721.0502	38528.1168	38224.909	NA	44639600	NA	NA	NA	0	2.649007	NA	n
Ciam2	Ciama 2	Raw - HB	154	40050.6194	38179.94465	41234.8723	37053.8754	35991.54335	34859.93935	39097.7578	38289.0642	39747.8028	39211.125	NA	173936900	NA	NA	NA	0	4.901961	NA	n
Ciam2	Ciama 2	Raw - HB	156	40194.7949	39220.90465	41459.2029	37851.8454	37048.71935	36177.35335	39789.9208	38693.7862	40474.9738	39843.901	NA	36432720	NA	NA	NA	0	3.267974	NA	n
Ciam2	Ciama 2	Raw - HB	158	40461.7189	40489.42265	41726.0089	39219.2914	38610.38535	38601.57335	40384.3948	38935.2162	40709.6298	40123.237	NA	50554200	NA	NA	NA	0	1.980198	NA	n
Ciam2	Ciama 2	Raw - HB	160	40728.6429	41757.94065	41992.8149	40586.7374	40172.05135	41025.79335	40978.8688	39176.6462	40944.2858	40402.573	NA	52387380	NA	NA	NA	0	0.990099	NA	n
Ciam2	Ciama 2	Raw - HB	162	41284.6109	42060.87065	42111.5493	40788.8254	40959.28135	41383.43335	41578.3068	40189.8102	41415.6258	41087.339	NA	80102500	NA	NA	NA	0	2.931596	NA	n
Ciam2	Ciama 2	Raw - HB	164	41840.5789	42363.80065	42230.2837	40990.9134	41746.51135	41741.07335	42177.7448	41202.9742	41886.9658	41772.105	NA	13562590	NA	NA	NA	0	3.934426	NA	n
Ciam2	Ciama 2	Raw - HB	166	42206.8035	42554.41315	42388.0839	41799.3454	42622.04735	42053.66835	42537.4401	42095.5282	42417.4328	42272.807	NA	35795930	NA	NA	NA	0	1.935484	NA	n
Ciam2	Ciama 2	Raw - HB	168	42383.2847	42632.70815	42584.9499	43214.1214	43585.88935	42321.21835	42657.3927	42867.4722	43007.0268	42589.445	NA	9560773	NA	NA	NA	0	1.986755	NA	n
Colon	Colônia	Pangaea	1	23.4451	-15.3581	22.3485	104.096	-31.7618	28.7904	-3.6754	-34.6687	8.9922	-8.0708	NA	NA	NA	NA	NA	0	57.70833333	NA	n
Colon	Colônia	Pangaea	3	141.0657	44.2797	184.2795	411.532	0.9734	190.073	160.4576	-6.9983	130.519	38.3502	NA	NA	NA	NA	NA	0	56.76392573	NA	n
Colon	Colônia	Pangaea	5	258.6863	103.9175	346.2105	718.968	33.7086	351.3556	324.5906	20.6721	252.0458	84.7712	NA	NA	NA	NA	NA	0	58.96551724	NA	n
Colon	Colônia	Pangaea	8	494.9309	275.5541	425.1771	778.8441	377.9736	414.0793	441.8876	128.1588	340.8179	417.3182	NA	NA	NA	NA	NA	0	44.93927126	NA	n
Colon	Colônia	Pangaea	10	652.4273	389.9785	477.8215	818.7615	607.4836	455.8951	520.0856	199.8166	399.9993	639.0162	NA	NA	NA	NA	NA	0	45.29262087	NA	n
Colon	Colônia	Pangaea	12	717.5607	414.4773	606.4539	875.3523	627.27704	513.6043	613.2442	397.1556	538.1963	676.8352	NA	NA	NA	NA	NA	0	59.7826087	NA	n
Colon	Colônia	Pangaea	17	860.2542	540.0009	850.5179	1005.7521	707.6078	768.2323	797.0951	787.0999	816.8552	792.0889	NA	NA	NA	NA	NA	0	71.83098592	NA	n
Colon	Colônia	Pangaea	18	882.7509	584.3886	876.0756	1028.5089	732.9281	852.2644	819.1516	834.0678	852.5369	821.3515	NA	NA	NA	NA	NA	0	89.59537572	NA	n
Colon	Colônia	Pangaea	22	958.8775	1009.462	974.9936	1167.3283	1006.8467	1059.6408	1059.0476	987.8998	1100.6063	1110.1487	NA	NA	NA	NA	NA	0	71.42857143	NA	n
Colon	Colônia	Pangaea	25	1005.5773	1513.909	1046.6975	1307.287	1341.7637	1118.6091	1352.7221	1077.7441	1365.6653	1455.5567	NA	NA	NA	NA	NA	0	68.4079602	NA	n
Colon	Colônia	Pangaea	27	1244.3433	1852.639	1431.4595	1492.703	1350.49294	1333.5951	1494.8397	1566.6961	1756.5913	2055.9027	NA	NA	NA	NA	NA	0	74.66216216	NA	n
Colon	Colônia	Pangaea	30	1602.4923	2360.734	2008.6025	1770.827	1363.5868	1656.0741	1708.0161	2300.1241	2342.9803	2956.4217	NA	NA	NA	NA	NA	0	49.7716895	NA	n
Colon	Colônia	Pangaea	32	1694.6591	2678.076	2033.5843	1988.963	1662.5448	1693.2229	2180.9561	2457.0709	2572.0283	3114.8141	NA	NA	NA	NA	NA	0	42.58760108	NA	n
Colon	Colônia	Pangaea	34	1786.8259	2995.418	2058.5661	2207.099	1961.5028	1730.3717	2653.8961	2614.0177	2801.0763	3273.2065	NA	NA	NA	NA	NA	0	39.05109489	NA	n
Colon	Colônia	Pangaea	39	2565.8733	3507.7362	2091.4376	2489.6878	2883.6138	2237.9901	3733.3301	2915.4567	3194.0247	3469.7319	NA	NA	NA	NA	NA	0	43.89312977	NA	n
Colon	Colônia	Pangaea	41	2946.9133	3684.9417	2177.53295	2592.0907	3260.2688	2449.6773	3946.65664	3017.755	3338.9395	3514.1106	NA	NA	NA	NA	NA	0	40.969163	NA	n
Colon	Colônia	Pangaea	45	3738.1093	4040.1165	2501.53375	2828.1815	3994.2568	2807.3821	3956.9988	3203.9826	3640.1743	3574.2962	NA	NA	NA	NA	NA	0	50.93457944	NA	n
Colon	Colônia	Pangaea	48	4047.7783	4323.6846	3161.22775	3248.2475	4163.8276	2892.7699	4069.3314	3571.5606	3789.085	3881.6942	NA	NA	NA	NA	NA	0	53.45454545	NA	n
Colon	Colônia	Pangaea	50	4254.2243	4512.73	3601.02375	3528.2915	4276.8748	2949.6951	4144.2198	3816.6126	3888.3588	4086.6262	NA	NA	NA	NA	NA	0	74.52830189	NA	n
Colon	Colônia	Pangaea	52	4548.0043	4606.7206	4310.11375	4362.1475	4335.1154	4374.5711	4373.9478	4281.9806	4344.3768	4357.8442	NA	NA	NA	NA	NA	0	59.0625	NA	n
Colon	Colônia	Pangaea	55	4988.6743	4747.7065	5373.74875	5612.9315	4422.4763	6511.8851	4718.5398	4980.0326	5028.4038	4764.6712	NA	NA	NA	NA	NA	0	66.4556962	NA	n
Colon	Colônia	Pangaea	57	5842.8603	5728.9425	6367.38475	7008.9115	5582.6243	6757.5431	5952.7018	6606.1626	5986.3578	5784.8752	NA	NA	NA	NA	NA	0	70.15503876	NA	n
Colon	Colônia	Pangaea	61	7892.2363	7779.4455	7918.08825	9238.9685	7778.3933	7243.4681	8116.9008	9462.3796	7528.6998	7746.6822	NA	NA	NA	NA	NA	0	33.97260274	NA	n
Colon	Colônia	Pangaea	64	10196.5273	9515.3925	8098.83675	9647.2295	9145.0343	7595.7821	9055.7688	10713.4456	7844.9328	9041.1852	NA	NA	NA	NA	NA	0	37.00787402	NA	n
Colon	Colônia	Pangaea	68	11510.5703	11182.6545	8779.34825	10712.1165	10743.9983	9550.7321	10810.5848	11581.9706	10288.1208	9957.4802	NA	NA	NA	NA	NA	0	25.3776435	NA	n
Colon	Colônia	Pangaea	72	12597.1103	12181.8945	11991.75625	12266.6885	12472.7743	12228.6501	12346.0308	12354.3066	12243.6308	12150.3022	NA	NA	NA	NA	NA	0	6.690140845	NA	n
Colon	Colônia	Pangaea	75	13680.9743	12592.1415	16190.10625	13669.7465	13922.5213	14408.0151	13207.3398	13061.3076	12839.1188	14954.7412	NA	NA	NA	NA	NA	0	3.386454183	NA	n
Colon	Colônia	Pangaea	77	14058.0483	13279.7735	17266.48625	14401.7525	14370.2113	15303.1831	14013.3418	14356.8076	13762.1888	16006.0952	NA	NA	NA	NA	NA	0	3.50877193	NA	n
Colon	Colônia	Pangaea	79	14435.1223	13967.4055	18342.86625	15133.7585	14817.9013	16198.3511	14819.3438	15652.3076	14685.2588	17057.4492	NA	NA	NA	NA	NA	0	4.359673025	NA	n
Colon	Colônia	Pangaea	84	16611.1313	16353.0535	19235.54305	15932.2335	15867.2463	17986.0391	15717.4848	17298.5616	16762.3898	19613.7142	NA	NA	NA	NA	NA	0	7.692307692	NA	n
Colon	Colônia	Pangaea	86	17565.3543	17417.8795	19452.21975	16647.1955	16808.7143	18839.7181	16359.8078	17834.9596	18083.4368	20306.8072	NA	NA	NA	NA	NA	0	10.12048193	NA	n
Colon	Colônia	Pangaea	90	19394.7743	19635.3515	19964.43975	19074.5715	19749.0863	20914.3301	18433.9598	18982.0476	21752.0288	21048.5912	NA	NA	NA	NA	NA	0.236406619	8.747044917	NA	n
Colon	Colônia	Pangaea	93	21001.2503	20871.7985	22001.30475	19980.1275	19906.5056	21643.9151	19714.4768	20331.3846	22593.0008	22064.1122	NA	NA	NA	NA	NA	0	7.82778865	NA	n
Colon	Colônia	Pangaea	95	22072.2343	21696.0965	23359.21475	20583.8315	20011.4518	22130.3051	20568.1548	21230.9426	23153.6488	22741.1262	NA	NA	NA	NA	NA	0.3125	7.1875	NA	n
Colon	Colônia	Pangaea	97	22456.2523	22448.0625	23409.41555	21552.9555	21247.4878	22724.9951	21676.6508	22099.8366	23250.7752	22924.5062	NA	NA	NA	NA	NA	0	29.20353982	NA	n
Colon	Colônia	Pangaea	99	22840.2703	23200.0285	23459.61635	22522.0795	22483.5238	23319.6851	22785.1468	22968.7306	23347.9016	23107.8862	NA	NA	NA	NA	NA	0	5.788423154	NA	n
Colon	Colônia	Pangaea	102	23532.2033	23611.1221	23489.15345	23405.1255	23515.0438	23754.9777	23561.9428	23532.7546	23758.7188	23748.4302	NA	NA	NA	NA	NA	0	7.386363636	NA	n
Colon	Colônia	Pangaea	106	24446.3753	23820.36	23671.8665	24221.7145	24197.6391	24034.2339	23984.8237	23849.5711	24624.8918	24847.6802	NA	NA	NA	NA	NA	0	13.3611691	NA	n
Colon	Colônia	Pangaea	108	24774.9473	24133.504	24023.9825	24659.4405	24322.3237	24178.9035	24162.9415	24094.4731	25270.4758	25399.6182	NA	NA	NA	NA	NA	0	26.92307692	NA	n
Colon	Colônia	Pangaea	113	25163.9507	25335.791	25591.7435	25308.2063	24884.4683	24807.9261	25210.6483	25292.8171	26255.3298	26284.6132	NA	NA	NA	NA	NA	0	64.53488372	NA	n
Colon	Colônia	Pangaea	115	25204.2383	25928.553	26402.1735	25448.8995	25176.1083	25130.8281	25790.3743	25928.4451	26481.5098	26506.6512	NA	NA	NA	NA	NA	0	71.42857143	NA	n
Colon	Colônia	Pangaea	118	26014.5053	26279.064	26985.1125	25738.3806	25860.0783	25380.3573	26069.6809	26486.8771	26812.8508	27075.6312	NA	NA	NA	NA	NA	0	87.81609195	NA	n
Colon	Colônia	Pangaea	120	26554.6833	26512.738	27373.7385	25931.368	26316.0583	25546.7101	26255.8853	26859.1651	27033.7448	27454.9512	NA	NA	NA	NA	NA	0	88.5209713	NA	n
Colon	Colônia	Pangaea	122	26577.0583	27237.85	27900.6885	26825.028	26627.7983	25754.2121	26581.8053	27248.1011	27191.0022	27703.9992	NA	NA	NA	NA	NA	0	89.44591029	NA	n
Colon	Colônia	Pangaea	124	26599.4333	27962.962	28427.6385	27718.688	26939.5383	25961.7141	26907.7253	27637.0371	27348.2596	27953.0472	NA	NA	NA	NA	NA	0	87.11484594	NA	n
Colon	Colônia	Pangaea	129	28660.8368	28712.7092	28769.7047	28583.206	28520.9963	28174.7291	27709.4973	28702.2931	28527.9203	28382.7232	NA	NA	NA	NA	NA	0	86.87350835	NA	n
Colon	Colônia	Pangaea	131	29254.1677	29028.136	28894.6625	28911.635	28900.4091	28710.05961	27955.3889	29166.9511	28951.6143	28494.0572	NA	NA	NA	NA	NA	0	78.08988764	NA	n
Colon	Colônia	Pangaea	135	29577.2753	29902.652	29315.9025	29807.663	28992.4723	28742.11765	28300.1433	30154.7951	29545.3583	28634.2412	NA	NA	NA	NA	NA	0	80.05181347	NA	n
Colon	Colônia	Pangaea	137	29739.2829	30044.5668	29542.2425	29949.0636	29231.1543	29064.91365	28394.1033	30385.0371	29585.2785	29034.7012	NA	NA	NA	NA	NA	0	80.45738046	NA	n
Colon	Colônia	Pangaea	139	29901.2905	30186.4816	29768.5825	30090.4642	29469.8363	29387.70965	28488.0633	30615.2791	29625.1987	29435.1612	NA	NA	NA	NA	NA	0	79.69639469	NA	n
Colon	Colônia	Pangaea	142	30232.2483	30517.675	30014.2303	30589.6005	29707.3209	29592.22605	28637.2059	30869.2861	29778.6808	29762.819	NA	NA	NA	NA	NA	0	49.48275862	NA	n
Colon	Colônia	Pangaea	144	30482.2023	30777.911	30146.7081	31018.0365	29825.4645	29635.34445	28739.3685	31008.1721	29912.2028	29890.2468	NA	NA	NA	NA	NA	0	7.972270364	NA	n
Colon	Colônia	Pangaea	146	30642.0834	30917.69704	30235.6632	31357.2105	30040.8963	29687.46185	28846.7626	31324.3871	30020.6323	30096.7437	NA	NA	NA	NA	NA	0	9.448818898	NA	n
Colon	Colônia	Pangaea	151	30858.3718	31016.4907	30364.111	31897.13	30737.2414	29917.60465	29114.8615	32324.4108	30256.8569	30765.5412	NA	NA	NA	NA	NA	0	8.732876712	NA	n
Colon	Colônia	Pangaea	153	31011.7158	31136.7337	30439.277	31977.321	30879.0516	30133.42465	29200.5569	32350.2822	30395.9581	30960.8722	NA	NA	NA	NA	NA	0	9.887640449	NA	n
Colon	Colônia	Pangaea	158	31663.1708	31497.1375	31142.235	32405.482	31174.2176	30562.15585	29377.7082	32753.2566	31976.5173	31387.4858	NA	NA	NA	NA	NA	0	6.176470588	NA	n
Colon	Colônia	Pangaea	162	32100.8246	31736.2195	31995.695	32842.088	32118.1128	31216.33865	29704.4888	33151.0198	33314.9873	31870.8382	NA	NA	NA	NA	NA	0	6.164383562	NA	n
Colon	Colônia	Pangaea	164	32206.4044	31815.1943	32430.627	33046.714	32959.7708	31728.58065	29970.2988	33297.381	33692.4853	32200.0022	NA	NA	NA	NA	NA	0	27.21893491	NA	n
Colon	Colônia	Pangaea	167	32423.9845	32487.1257	32776.0864	33202.208	33527.8594	32128.31625	30903.9358	33488.2114	34236.8723	32602.2822	NA	NA	NA	NA	NA	0	5.02283105	NA	n
Colon	Colônia	Pangaea	169	32588.7747	33119.5697	32904.0798	33255.389	33675.119	32271.93085	31704.6678	33605.8612	34592.5103	32839.9802	NA	NA	NA	NA	NA	0	8.040201005	NA	n
Colon	Colônia	Pangaea	182	34629.5078	34765.5833	35136.5115	35932.4275	35053.018	34705.14375	35401.7413	35096.6221	35235.45065	34994.9207	NA	NA	NA	NA	NA	0	9.365558912	NA	n
Coxil	Coxilhao	Digitised	10.5	1129.15225	856.928	771.3112	1601.1973	1380.25835	336.9345	927.7273	661.96225	187.2079	473.6784	NA	NA	NA	NA	-16.27	NA	NA	NA	n
Coxil	Coxilhao	Digitised	22.5	2191.3911	1726.39285	1442.40105	2359.017175	1973.9927	2105.0205	1515.073325	1588.77615	722.272	1983.37315	NA	NA	NA	NA	-17.73	NA	NA	NA	n
Coxil	Coxilhao	Digitised	34.5	3165.31475	2097.93625	1952.83945	2645.7598	2594.14835	3106.0389	1874.2426	2490.0555	2059.28235	2853.14925	NA	NA	NA	NA	-17.54	NA	NA	NA	n
Coxil	Coxilhao	Digitised	58.5	4069.7377	3604.10885	4006.76235	4214.5795	3600.5534	4126.82708	3924.26115	3807.6414	4050.4909	3899.2224	NA	NA	NA	NA	-18.52	NA	NA	NA	n
Coxil	Coxilhao	Digitised	70.5	4507.9675	4004.2699	4209.21375	4400.16435	4061.25755	4430.67925	4064.37855	4414.516	4309.2449	4360.6412	NA	NA	NA	NA	-19.6	NA	NA	NA	n
CruCa	PP Cruce Caballero	Raw - HB	1	-44.6157	-69.93588	-17.33689	-20.2112	-46.27132	-49.7341	-86.10567	-11.6246	-55.2086	-44.3507	NA	124.298	0	NA	NA	3.642384	48.34437	NA	n
CruCa	PP Cruce Caballero	Raw - HB	5	42.7199	-54.319	10.25275	22.284	-24.1322	-5.9441	-74.11795	41.031	29.8102	21.4821	NA	466.6403	0	NA	NA	3.630363	36.63366	NA	n
CruCa	PP Cruce Caballero	Raw - HB	9	88.5519	4.3718	58.04075	54.92476	16.2006	49.5135	3.04765	93.5474	68.0744	70.2337	NA	714.866	0	NA	NA	3.594771	22.54902	NA	n
CruCa	PP Cruce Caballero	Raw - HB	13	155.2516	28.31354	97.13658	67.01132	39.39299	141.7889	56.76285	139.3459	136.65795	87.19304	NA	7281.291	0	NA	NA	0.3225806	14.83871	NA	n
CruCa	PP Cruce Caballero	Raw - HB	17	206.12864	44.33966	155.2878	82.1442	90.11345	212.9863	86.62191	203.3095	192.18203	102.39136	NA	1731.068	0	NA	NA	2.912621	19.41748	NA	n
CruCa	PP Cruce Caballero	Raw - HB	21	233.06199	69.01748	218.23245	109.62651	170.34745	253.0346	111.7438	277.9875	218.56794	144.2975	NA	7320.037	131.1853	NA	NA	0.660066	11.88119	NA	n
CruCa	PP Cruce Caballero	Raw - HB	25	256.49995	108.6482	229.69905	144.46395	239.39745	299.6874	170.7722	323.5955	227.0371	239.8179	NA	1965.182	258.5529	NA	NA	0.6622517	9.933775	NA	n
CruCa	PP Cruce Caballero	Raw - HB	29	300.14555	166.6982	254.47957	208.94875	288.56745	316.81488	186.37796	373.5315	273.2323	261.65414	NA	1542.086	86.8855	NA	NA	0	10.23102	NA	n
CruCa	PP Cruce Caballero	Raw - HB	33	352.09395	221.8163	318.5459	234.21077	341.28375	329.72469	227.7563	405.92314	347.0032	326.7403	NA	4530.262	645.5425	NA	NA	0	13.75839	NA	n
CruCa	PP Cruce Caballero	Raw - HB	37	409.77975	284.8097	368.59546	258.67495	386.26977	361.48005	280.8513	423.49328	429.3174	384.21356	NA	2934.56	208.0279	NA	NA	0	11.07492	NA	n
CruCa	PP Cruce Caballero	Raw - HB	41	460.07366	352.0067	396.1062	296.16848	424.6234	411.98215	327.77772	436.05529	492.51445	421.94745	NA	3913.856	524.2711	NA	NA	0.3355705	11.07383	NA	n
CruCa	PP Cruce Caballero	Raw - HB	45	479.2825	405.2567	437.3366	335.9208	469.817	457.97015	346.821	460.51305	500.30585	466.55185	NA	2499.323	0	NA	NA	0.3333333	14	NA	n
CruCa	PP Cruce Caballero	Raw - HB	49	505.1877	451.2359	477.6538	391.8128	528.1714	489.11291	371.40336	493.15433	525.76025	503.03729	NA	5474.33	248.9006	NA	NA	0	6.333333	NA	n
CruCa	PP Cruce Caballero	Raw - HB	53	537.3875	498.9731	502.81566	476.3893	555.29757	568.9136	393.44913	536.35465	561.32861	530.73015	NA	2545.138	166.3815	NA	NA	0.3278688	10.4918	NA	n
CruCa	PP Cruce Caballero	Raw - HB	57	582.4607	534.86208	526.56928	525.40139	574.64805	634.81648	479.15185	568.00965	607.45885	587.19035	NA	6351.96	207.7048	NA	NA	0.330033	16.83168	NA	n
CruCa	PP Cruce Caballero	Raw - HB	61	632.33069	564.16305	555.05553	548.055725	595.65673	669.55795	602.89565	598.93615	652.37053	659.35623	NA	6790.927	446.016	NA	NA	0	11.25828	NA	n
CruCa	PP Cruce Caballero	Raw - HB	65	664.26545	611.00265	586.80905	627.014525	613.73885	701.16655	647.25525	672.87215	672.05485	683.54455	NA	14894.06	863.085	NA	NA	0.6535948	18.30065	NA	n
CruCa	PP Cruce Caballero	Raw - HB	69	695.21097	629.97729	650.07105	645.644525	710.41805	727.10051	649.967326	751.69855	683.07065	713.90803	NA	5529.031	1428.026	NA	NA	0.3424658	12.32877	NA	n
CruCa	PP Cruce Caballero	Raw - HB	73	756.21415	667.23555	703.32055	700.831925	766.44635	765.7974	676.682675	778.10586	726.9981	732.04498	NA	7582.134	568.4429	NA	NA	0	14.42953	NA	n
CruCa	PP Cruce Caballero	Raw - HB	77	819.91535	694.01495	753.49035	771.452125	815.32475	818.8524	706.160455	819.7766	788.3445	774.5949	NA	3453.049	432.3593	NA	NA	0	11.43791	NA	n
CruCa	PP Cruce Caballero	Raw - HB	81	863.163299	703.04601	802.47075	831.172465	859.26464	869.53389	728.763985	877.28919	840.87961	835.72937	NA	18344.8	2288.767	NA	NA	0.3322259	10.63123	NA	n
CruCa	PP Cruce Caballero	Raw - HB	85	867.015095	708.55225	847.10955	848.452225	869.1878	882.78345	746.460745	884.11795	847.63565	867.15205	NA	9436.223	0	NA	NA	0.6734007	14.47811	NA	n
CruCa	PP Cruce Caballero	Raw - HB	89	892.743415	758.94585	900.53355	905.615025	902.2858	895.66557	790.753145	887.079714	911.14205	893.10137	NA	22543.89	2259.041	NA	NA	0	16.22517	NA	n
CruCa	PP Cruce Caballero	Raw - HB	93	961.630095	817.60595	929.30832	946.452815	941.2773	937.3824	809.018595	894.699095	953.14697	944.9337	NA	5805.688	466.1813	NA	NA	0	12.08054	NA	n
CruCa	PP Cruce Caballero	Raw - HB	97	1016.772175	850.249344	951.444	964.911355	968.2857	997.8574	821.559455	916.582335	987.50421	997.0777	NA	7850.156	302.2415	NA	NA	0	9.841269	NA	n
CruCa	PP Cruce Caballero	Raw - HB	101	1040.038855	855.969915	974.55995	972.646665	983.50645	1057.71184	839.767765	943.980245	1025.92055	1037.37565	NA	6498.257	154.8624	NA	NA	0	11.57556	NA	n
CruCa	PP Cruce Caballero	Raw - HB	105	1052.071495	867.238635	995.88475	999.025025	1005.20705	1088.2648	866.125245	949.788205	1077.95575	1067.08345	NA	7183.074	224.1942	NA	NA	0	10.47297	NA	n
CruCa	PP Cruce Caballero	Raw - HB	109	1062.291015	921.884235	1015.89087	1104.392225	1031.42849	1113.7014	894.573525	989.855805	1105.80751	1079.40777	NA	40266.66	3902.64	NA	NA	0	14.86487	NA	n
CruCa	PP Cruce Caballero	Raw - HB	113	1068.136505	984.544935	1022.367983	1156.749635	1126.30595	1153.17065	917.782815	1010.317445	1160.12515	1093.74533	NA	4560.593	412.5648	NA	NA	0	7.744108	NA	n
CruCa	PP Cruce Caballero	Raw - HB	117	1080.769765	1046.414135	1024.888539	1202.846775	1219.85135	1197.30865	931.390695	1028.360145	1218.79515	1103.40905	NA	6407.521	0	NA	NA	0	8.794788	NA	n
CruCa	PP Cruce Caballero	Raw - HB	121	1111.207545	1099.523965	1047.97489	1255.789365	1278.45196	1250.09695	951.385395	1049.516025	1266.09331	1118.31385	NA	2614.205	0	NA	NA	0	5.280528	NA	n
CruCa	PP Cruce Caballero	Raw - HB	125	1170.321545	1136.745285	1131.09929	1295.039325	1304.8704	1328.86255	1014.105795	1067.662305	1292.68475	1164.97665	NA	2822.07	0	NA	NA	0	9.333333	NA	n
CruCa	PP Cruce Caballero	Raw - HB	129	1175.685105	1169.525245	1231.67929	1301.420485	1318.00716	1348.18923	1072.360995	1096.300105	1293.865162	1190.21313	NA	5946.249	0	NA	NA	0	7.142857	NA	n
CruCa	PP Cruce Caballero	Raw - HB	133	1199.456215	1196.419385	1296.51459	1319.588555	1342.82748	1373.79533	1116.205545	1123.156355	1304.338365	1200.97251	NA	7667.646	0	NA	NA	0	8.026756	NA	n
CruCa	PP Cruce Caballero	Raw - HB	137	1227.488435	1216.967565	1329.72333	1343.573515	1360.11934	1393.45039	1158.392645	1146.781295	1318.082965	1229.03255	NA	5392.611	983.8489	NA	NA	0	7.641196	NA	n
CruCa	PP Cruce Caballero	Raw - HB	141	1267.282545	1237.780485	1346.28449	1368.224495	1371.88456	1426.06935	1197.348975	1166.549255	1344.002765	1277.38725	NA	4828.691	1270.906	NA	NA	0	4.362416	NA	n
CruCa	PP Cruce Caballero	Raw - HB	145	1347.986545	1272.539685	1372.03789	1389.209775	1401.3388	1521.71255	1217.174695	1182.658655	1405.926765	1320.24685	NA	3950.027	200.1462	NA	NA	0.3311258	4.304636	NA	n
CruCa	PP Cruce Caballero	Raw - HB	149	1424.783745	1330.854885	1442.38989	1404.852895	1431.01352	1588.95255	1233.383295	1221.547015	1481.898365	1328.32317	NA	3587.726	0	NA	NA	0	7.590759	NA	n
CruCa	PP Cruce Caballero	Raw - HB	153	1465.236845	1421.318085	1475.75219	1439.433275	1444.83597	1615.26607	1329.656345	1303.312605	1557.158365	1352.02523	NA	6757.679	743.36	NA	NA	0.3412969	12.96928	NA	n
CruCa	PP Cruce Caballero	Raw - HB	157	1489.831925	1500.032885	1496.50507	1473.103135	1450.375652	1630.08759	1396.956345	1369.482705	1594.909593	1379.22907	NA	4066.194	0	NA	NA	0.6578947	33.22368	NA	n
CruCa	PP Cruce Caballero	Raw - HB	161	1517.275245	1553.197285	1533.93429	1505.582525	1472.596705	1648.25619	1419.484745	1404.681295	1597.230115	1431.78885	NA	6320.404	0	NA	NA	0	8	NA	n
CruCa	PP Cruce Caballero	Raw - HB	165	1564.493245	1597.103685	1622.23109	1556.159325	1553.857905	1670.01555	1474.681945	1436.629055	1605.073235	1565.53685	NA	5210.494	0	NA	NA	0	7.615894	NA	n
CruCa	PP Cruce Caballero	Raw - HB	169	1606.837245	1613.850605	1653.55049	1569.074245	1565.095625	1673.197854	1529.091545	1459.782295	1615.740355	1630.05565	NA	3422.5	687.608	NA	NA	0	8.653846	NA	n
CruCa	PP Cruce Caballero	Raw - HB	173	1659.227645	1622.614585	1709.28554	1595.843375	1623.083755	1681.38996	1636.483245	1477.525245	1636.662705	1688.93115	NA	5542.688	1069.814	0	NA	0	4.918033	NA	n
CruCa	PP Cruce Caballero	Raw - HB	177	1689.329445	1645.079005	1744.39428	1624.054575	1690.156155	1714.33018	1715.811965	1516.050205	1659.437145	1721.97863	NA	4869.947	0	0	NA	0	3.960396	NA	n
CruCa	PP Cruce Caballero	Raw - HB	181	1701.419845	1676.635295	1756.01843	1650.163835	1741.718255	1762.88777	1745.028145	1621.758305	1682.574685	1736.45398	NA	5968.543	1626.082	1	NA	0.3311258	5.960265	NA	n
CruCa	PP Cruce Caballero	Raw - HB	185	1736.388245	1686.382935	1783.48339	1679.495275	1766.247055	1789.06293	1761.077745	1861.259505	1711.500485	1767.0537	NA	4415.164	418.1695	0	NA	0	10.4918	NA	n
CruCa	PP Cruce Caballero	Raw - HB	189	1753.007205	1758.858535	1857.42019	1703.138235	1767.235171	1797.26769	1788.845505	1872.115505	1727.232645	1794.55718	NA	8498.897	0	0	NA	0.3311258	20.19868	NA	n
Curuc	Curucutu	Digitised	0	424.135	289.415	376.607	217.804	41.8544	23.9531	293.931	174.536	8.18636	446.472	NA	NA	NA	NA	NA	0	20.35714286	NA	n
Curuc	Curucutu	Digitised	2	518.3538	433.0554	493.5084	351.4808	217.7752	74.9241	353.5228	221.0788	154.34176	484.826	NA	NA	NA	NA	NA	0	45.71428571	NA	n
Curuc	Curucutu	Digitised	4	612.5726	576.6958	610.4098	485.1576	393.696	125.8951	413.1146	267.6216	300.49716	523.18	NA	NA	NA	NA	NA	0	41.07142857	NA	n
Curuc	Curucutu	Digitised	6	694.8076	707.8229	738.9394	647.918	687.4944	464.8006	590.1115	477.966	533.51086	691.975	NA	NA	NA	NA	NA	0	56.07142857	NA	n
Curuc	Curucutu	Digitised	8	765.0588	826.4367	879.0972	839.762	1099.1704	1091.6406	884.5135	852.112	853.38286	991.211	NA	NA	NA	NA	NA	0	57.5	NA	n
Curuc	Curucutu	Digitised	16	3081.808	3154.9765	3482.5	3319.439	3413.1304	2666.3376	2492.0765	3437.645	3244.31786	3659.579	NA	NA	NA	NA	NA	0	49.28571429	NA	n
Curuc	Curucutu	Digitised	24	8658.304	8570.8005	9121.112	8724.255	9403.4344	8878.5656	8518.8405	8716.033	8851.23786	9171.835	NA	NA	NA	NA	NA	0	31.07142857	NA	n
Curuc	Curucutu	Digitised	32	17874.22	17991.6005	17653.56	18024.336	17289.3604	17509.4956	17508.7105	18100.348	17662.16986	17914.582	NA	NA	NA	NA	NA	0.782608696	31.07142857	NA	n
Curuc_soil	Curucutu	Paper	5	507.7698	584.854	238.1464	218.0334	1803.9299	851.2093	175.0253	909.5343	364.9145	1682.4062	NA	NA	NA	NA	-24.90161725	NA	NA	NA	n
Curuc_soil	Curucutu	Paper	25	2596.0088	3630.7865	3711.6364	2330.2349	3910.1684	3927.5193	3328.4673	2553.3478	2817.689	2951.7847	NA	NA	NA	NA	-23.4097035	NA	NA	NA	n
Curuc_soil	Curucutu	Paper	35	4122.9438	4216.312	4244.6469	3178.0759	5407.7539	4399.2923	3654.2238	4086.8678	5543.244	4322.1762	NA	NA	NA	NA	-23.19137466	NA	NA	NA	n
Curuc_soil	Curucutu	Paper	45	4494.7638	5233.899	5558.0814	5268.7659	5792.0544	5161.4733	3962.9073	5474.5258	6319.96	5252.0372	NA	NA	NA	NA	-23.106469	NA	NA	NA	n
Curuc_soil	Curucutu	Paper	55	6494.1688	6724.919	7082.2564	6907.2259	6574.0554	6334.1783	7021.5403	6893.9208	7011.347	6820.0372	NA	NA	NA	NA	-23.106469	NA	NA	NA	n
Curuc_soil	Curucutu	Paper	65	7163.6153	8325.2965	7451.6029	7778.7359	7724.9989	7633.9453	8257.1448	8421.5108	7806.742	7596.4324	NA	NA	NA	NA	-23.50673854	NA	NA	NA	n
Curuc_soil	Curucutu	Paper	85	8999.8158	9580.5915	9099.9299	8835.1084	9929.3339	9083.6713	9893.8713	10770.1408	9641.1955	8926.3959	NA	NA	NA	NA	-24.21024259	NA	NA	NA	n
Curuc_soil	Curucutu	Paper	95	9834.4933	10220.0115	10991.8699	10684.7334	11090.2589	9868.4343	10629.1533	11042.6003	10806.5705	10337.9359	NA	NA	NA	NA	-24.50134771	NA	NA	NA	n
Curuc_soil	Curucutu	Paper	100	10763.2783	10289.065	11182.0314	10879.8904	11191.3504	10261.5388	11119.7958	11321.1668	11011.187	10561.4539	NA	NA	NA	NA	-13.4	NA	NA	NA	n
Curuc_soil	Curucutu	Paper	101	10789.8128	10362.9686	11184.59707	10905.8343	11225.8474	10337.9724	11143.8496	11377.6341	11035.4869	10674.1239	NA	NA	NA	NA	-32	NA	NA	NA	n
FazdP	Fazenda do Pinto	Raw - HB	0	-75.5951	-56.1062	-62.47	-60.1496	-74.7301	-35.4737	-60.1443	-35.194	-34.2306	-62.0366	NA	5529176	NA	NA	NA	2.574257	4.356436	NA	n
FazdP	Fazenda do Pinto	Raw - HB	5	328.3844	35.1233	14.089	10.8099	222.3004	319.9438	1483.2457	348.8405	558.1844	59.0504	NA	6664888	NA	NA	NA	2.941176	4.117647	NA	n
FazdP	Fazenda do Pinto	Raw - HB	10	1184.8894	262.6703	151.581	133.2219	411.9709	365.84555	1851.2802	686.539	920.1029	683.3504	NA	4522042	NA	NA	NA	3.564356	4.158416	NA	n
FazdP	Fazenda do Pinto	Raw - HB	14	1233.333	672.2223	518.0018	400.8611	536.8821	587.78275	1895.219	908.3198	1036.8349	884.6784	NA	4843330	NA	NA	NA	3.529412	3.921569	NA	n
FazdP	Fazenda do Pinto	Raw - HB	18	1350.944	1026.2785	803.4298	631.8883	614.9096	787.37505	1987.2748	1133.4807	1081.81443	1011.9919	NA	6120481	NA	NA	NA	2.564103	3.353057	NA	n
FazdP	Fazenda do Pinto	Raw - HB	22	1599.8052	1341.9439	1142.947	881.4893	917.6094	1029.13365	2061.1497	1351.5291	1104.07487	1102.7023	NA	3303058	NA	NA	NA	1.518027	1.518027	NA	n
FazdP	Fazenda do Pinto	Raw - HB	26	1945.3608	1609.7914	1478.0388	1219.3354	1349.3327	1263.18505	2197.34995	1601.6491	1170.627	1177.2437	NA	6527613	NA	NA	NA	1.383399	2.173913	NA	n
FazdP	Fazenda do Pinto	Raw - HB	30	2256.4164	1793.8618	1556.594	1729.5834	1447.2259	1325.27105	2623.18595	1972.7015	1366.459	1239.0729	NA	3811836	NA	NA	NA	1.775148	1.972387	NA	n
FazdP	Fazenda do Pinto	Raw - HB	34	3013.9644	2350.0338	2560.474	2104.739	3236.9739	1735.02705	2860.79955	2237.4611	2864.251	3093.1969	NA	3636893	NA	NA	NA	0.9823183	1.768173	NA	n
FazdP	Fazenda do Pinto	Raw - HB	38	3313.4226	2847.7148	3412.179	2599.3999	3898.7012	2658.96805	4203.93295	2509.3889	3619.414	3848.2535	NA	2345363	NA	NA	NA	1.397206	2.39521	NA	n
FazdP	Fazenda do Pinto	Raw - HB	46	4815.2244	3670.9774	4457.969	4403.8118	4576.9407	3784.03955	5792.21495	4199.7025	5097.538	5418.4169	NA	7073917	NA	NA	NA	1.176471	1.568627	NA	n
GeB23	GeoB2107-3	Pangaea	0	-77.2517	-47.1233	-91.3344	-49.499	-28.145	-31.8582	-19.5456	-68.4024	-61.3344	-54.8534	NA	NA	NA	NA	NA	11	48	NA	n
GeB23	GeoB2107-3	Pangaea	10	1996.9333	2015.0017	2384.1256	2141.6465	3079.93	2295.3943	2083.9089	1961.8476	2222.3006	2364.2766	NA	NA	NA	NA	NA	8.219178082	45.20547945	NA	n
GeB23	GeoB2107-3	Pangaea	20	2738.8398	2126.16625	3272.1346	3931.5615	3950.366	3541.4443	3593.3409	4401.9856	4200.0294	3574.5116	NA	NA	NA	NA	NA	3	39	NA	n
GeB23	GeoB2107-3	Pangaea	30	5425.9648	5280.50625	4794.9446	4145.23845	4565.0145	4804.4893	5459.4759	4623.2581	5149.6574	4777.7571	NA	NA	NA	NA	NA	3.883495146	44.66019417	NA	n
GeB23	GeoB2107-3	Pangaea	40	6325.5003	6667.95575	6177.5951	6277.28345	6448.4645	6952.1393	6823.2569	6709.2086	6437.7924	6558.7221	NA	NA	NA	NA	NA	2.02020202	35.35353535	NA	n
GeB23	GeoB2107-3	Pangaea	50	7079.8388	8019.19075	7025.4536	7315.77695	6798.2235	7413.5408	8655.2414	6906.0401	6950.5114	7794.5036	NA	NA	NA	NA	NA	1.941747573	39.80582524	NA	n
GeB23	GeoB2107-3	Pangaea	60	8555.0068	9193.51675	7552.1116	7750.34645	8945.5415	8765.8128	9325.3759	8603.9401	8178.8929	8829.8641	NA	NA	NA	NA	NA	2	34	NA	n
GeB23	GeoB2107-3	Pangaea	70	12558.5418	13087.04175	12857.0466	12630.13145	13020.1215	13061.1028	12705.7084	12914.7451	12970.5029	12824.3291	NA	NA	NA	NA	NA	5	38	NA	n
GeB23	GeoB2107-3	Pangaea	80	13778.4033	13478.22225	13487.8581	13997.81145	13639.679	13568.9058	13338.8939	13425.946	13484.1394	14129.2241	NA	NA	NA	NA	NA	1	34	NA	n
GeB23	GeoB2107-3	Pangaea	90	14385.2798	14270.06225	14129.8261	14171.70945	14017.308	14095.4548	13997.5344	14205.5125	13732.994	14424.0761	NA	NA	NA	NA	NA	0.952380952	24.76190476	NA	n
GeB23	GeoB2107-3	Pangaea	100	14729.5868	14439.12885	14284.3206	14464.01895	14622.3875	14813.2998	14397.8509	14797.804	14589.365	14690.21325	NA	NA	NA	NA	NA	1.98019802	33.66336634	NA	n
GeB23	GeoB2107-3	Pangaea	110	15013.1478	16177.60335	15789.1626	15336.00795	15707.0015	15721.6313	15975.8679	15503.2455	15010.31135	15954.38975	NA	NA	NA	NA	NA	0	20.58823529	NA	n
GeB23	GeoB2107-3	Pangaea	120	16815.2578	17480.53035	17267.0071	17090.66495	18224.4365	18522.0313	17803.5079	16404.016	16836.23435	17448.13675	NA	NA	NA	NA	NA	0.995024876	21.39303483	NA	n
GeB23	GeoB2107-3	Pangaea	130	18380.9073	18696.68535	19349.8166	18117.12145	18835.612	20628.3613	20261.7879	18425.341	19994.59435	17872.42225	NA	NA	NA	NA	NA	1.834862385	22.01834862	NA	n
GeB23	GeoB2107-3	Pangaea	140	20989.8723	20629.77585	21587.6116	20544.87145	20664.767	21084.3908	21286.7409	20370.3715	21073.94335	19954.91225	NA	NA	NA	NA	NA	1.98019802	17.32673267	NA	n
GeB23	GeoB2107-3	Pangaea	150	22418.8883	22196.94135	22357.1679	22399.29145	22469.4205	22347.4913	22072.1589	22424.883	22611.96485	22383.90225	NA	NA	NA	NA	NA	1.52284264	20.30456853	NA	n
GeB23	GeoB2107-3	Pangaea	160	22887.6618	23022.33185	23038.2684	22822.56295	22868.654	23254.1628	22951.4939	22871.7945	22744.42835	22804.25845	NA	NA	NA	NA	NA	0.5	17.5	NA	n
GeB23	GeoB2107-3	Pangaea	170	23131.0908	26579.86085	25338.2119	24217.50995	23646.8875	25690.2128	24262.8509	26439.3795	24384.53235	25591.45345	NA	NA	NA	NA	NA	0.985221675	23.15270936	NA	n
GeB23	GeoB2107-3	Pangaea	180	27986.3208	27840.04585	28017.3419	28594.39495	27265.066	27804.7728	28203.0909	27581.741	27962.96735	27763.43445	NA	NA	NA	NA	NA	1	21.5	NA	n
GeB23	GeoB2107-3	Pangaea	190	28778.4343	29220.90085	28922.4569	29946.29295	28588.877	29132.0628	28587.8929	28764.708	29065.64235	28178.32545	NA	NA	NA	NA	NA	1.98019802	20.79207921	NA	n
GeB23	GeoB2107-3	Pangaea	200	32876.3593	32297.90085	32445.8609	32951.25795	32676.187	33431.1513	32828.3479	31763.398	34394.60585	31603.30545	NA	NA	NA	NA	NA	1	21.5	NA	n
GeB23	GeoB2107-3	Pangaea	220	36350.9303	36722.0908	36875.7759	36223.38545	37147.637	35771.9343	34101.94745	36091.5875	35618.81285	35979.47145	NA	NA	NA	NA	NA	2	25	NA	n
GeB23	GeoB2107-3	Pangaea	250	38830.9703	39018.6258	39531.4214	38765.78645	38920.3135	38705.7038	37460.48445	39864.8016	37687.5196	38301.16895	NA	NA	NA	NA	NA	1.98019802	32.67326733	NA	n
GeB23	GeoB2107-3	Pangaea	290	41284.16705	42002.4598	42170.5804	42102.21645	41706.3673	45314.3198	40881.44995	41771.96165	40255.94575	40517.42995	NA	NA	NA	NA	NA	3.96039604	34.65346535	NA	n
GeB23	GeoB2107-3	Pangaea	330	44797.39955	45437.8723	44976.8319	45763.32925	44457.9608	48074.331	43941.834	44660.8273	45026.35725	43584.6469	NA	NA	NA	NA	NA	5	32	NA	n
GeB62	GeoB6211-2	Mendeley Data	2	248.0145	25.2163	-16.6967	118.6942	21.4499	-28.6104	151.2615	79.8389	-34.67398	6.6918	NA	NA	NA	NA	NA	4.95049505	26.73267327	NA	n
GeB62	GeoB6211-2	Mendeley Data	8	811.5417	324.3667	125.0599	506.0119	267.4145	258.68595	470.2743	339.806	107.4641	425.8113	NA	NA	NA	NA	NA	1.941747573	24.27184466	NA	n
GeB62	GeoB6211-2	Mendeley Data	14	1117.6793	631.2455	667.0899	843.8889	852.8207	926.62975	742.4685	1002.6572	632.8969	919.1573	NA	NA	NA	NA	NA	0.925925926	18.51851852	NA	n
GeB62	GeoB6211-2	Mendeley Data	24	1536.50465	1372.1443	1857.9179	1950.4241	1744.1532	1669.61355	1577.639	1636.85835	1770.1815	1661.4923	NA	NA	NA	NA	NA	3	25	NA	n
GeB62	GeoB6211-2	Mendeley Data	34	2795.29255	2596.0713	2719.0443	2834.9771	2634.7737	2755.06325	2706.44	2609.35085	2606.3829	2792.9901	NA	NA	NA	NA	NA	2.941176471	17.64705882	NA	n
GeB62	GeoB6211-2	Mendeley Data	42	3365.22665	4046.5823	3129.9674	3271.7713	4000.9477	3388.04655	4298.244	3132.59735	3297.5744	3567.8338	NA	NA	NA	NA	NA	2	19	NA	n
GeB62	GeoB6211-2	Mendeley Data	54	4647.83755	4637.4503	4520.3989	4723.9862	4715.5952	4540.67725	4973.96754	4500.24235	4562.3698	4701.2488	NA	NA	NA	NA	NA	1.98019802	28.71287129	NA	n
GeB62	GeoB6211-2	Mendeley Data	64	6420.66655	6018.7618	5455.7239	5847.1741	5997.7852	5672.25625	5656.5428	5569.75015	6125.7104	6558.2938	NA	NA	NA	NA	NA	1	15	NA	n
GeB62	GeoB6211-2	Mendeley Data	74	7378.27945	7954.2472	7884.2704	7681.8781	7845.1012	7690.71725	7734.6403	7879.82735	7636.5979	7601.9518	NA	NA	NA	NA	NA	1.960784314	17.64705882	NA	n
GeB62	GeoB6211-2	Mendeley Data	83	9341.60555	9305.4723	9867.8422	9753.1903	9597.1692	9427.07525	9488.4063	8965.80735	9275.1529	9118.4403	NA	NA	NA	NA	NA	0	14.85148515	NA	n
GeB62	GeoB6211-2	Mendeley Data	94	10286.38855	10743.7249	10421.6919	10471.7791	10697.4972	10825.99525	10367.1442	10290.93225	10466.9096	10743.0541	NA	NA	NA	NA	NA	0	11.42857143	NA	n
GeB62	GeoB6211-2	Mendeley Data	104	10543.5208	10794.25078	10773.8916	10683.6047	11032.2641	11351.03245	10794.4583	10760.70255	10724.1343	11038.731	NA	NA	NA	NA	NA	0	15.4589372	NA	n
GeB62	GeoB6211-2	Mendeley Data	114	10985.7486	11160.62555	11583.9339	10854.59594	11227.6556	11924.05535	11349.9381	11287.57915	11218.8468	11670.4526	NA	NA	NA	NA	NA	0	17.61904762	NA	n
GeB62	GeoB6211-2	Mendeley Data	124	11203.60498	11314.93895	11827.1685	10997.8687	11601.9206	12441.92555	11557.7607	11588.58087	11775.9552	12159.9959	NA	NA	NA	NA	NA	0.497512438	16.91542289	NA	n
GeB62	GeoB6211-2	Mendeley Data	144	11824.19194	12519.44855	12375.0502	11668.97295	12279.9342	13213.32955	12273.9984	12237.28925	12064.51118	13078.2568	NA	NA	NA	NA	NA	0.492610837	11.8226601	NA	n
GeB62	GeoB6211-2	Mendeley Data	154	12170.7273	12796.90145	12677.996	11825.67705	12701.6399	13583.04009	12500.8519	12587.85485	12206.6679	13280.17945	NA	NA	NA	NA	NA	0	13.79310345	NA	n
GeB62	GeoB6211-2	Mendeley Data	164	12338.2663	13286.78087	12886.2351	12147.00125	13070.9754	13764.3442	12723.0759	12828.81485	12712.6142	13440.3885	NA	NA	NA	NA	NA	0	12.74509804	NA	n
GeB62	GeoB6211-2	Mendeley Data	184	13432.9551	13779.00105	13504.5577	12715.37985	13722.8837	14420.02813	13510.0004	13488.88595	13419.30005	13677.36859	NA	NA	NA	NA	NA	0.980392157	14.70588235	NA	n
GeB62	GeoB6211-2	Mendeley Data	204	13786.71285	14299.06495	14316.7126	13739.02305	14478.77415	14719.09106	14187.1739	13764.8963	14219.46465	14266.03365	NA	NA	NA	NA	NA	0.485436893	15.04854369	NA	n
GeB62	GeoB6211-2	Mendeley Data	254	14809.56235	15741.183	15223.27432	15174.45195	15488.53276	15481.26815	15212.47195	15473.37236	14949.15107	15261.12146	NA	NA	NA	NA	NA	0	16.58536585	NA	n
GeB62	GeoB6211-2	Mendeley Data	294	15769.26105	16202.7797	16374.31334	16229.00455	16229.66075	16284.38499	16137.0942	16187.96265	15895.302	16089.0483	NA	NA	NA	NA	NA	0	13.30049261	NA	n
GeB62	GeoB6211-2	Mendeley Data	374	17021.02802	17548.70044	17339.71966	17283.79482	17551.96086	17631.22046	17568.85995	17363.80098	17570.80021	17408.33355	NA	NA	NA	NA	NA	0	11.65048544	NA	n
GeB62	GeoB6211-2	Mendeley Data	414	17432.06854	18088.75348	17913.4377	17744.23309	18390.4044	17998.21279	17734.70968	17822.14504	17896.67255	17879.7517	NA	NA	NA	NA	NA	0	9.852216749	NA	n
GeB62	GeoB6211-2	Mendeley Data	494	19168.7144	19108.5633	19352.5837	18459.13137	19817.52805	19363.02753	18974.3436	19354.77511	18533.8318	18670.13135	NA	NA	NA	NA	NA	0	9.359605911	NA	n
GeB62	GeoB6211-2	Mendeley Data	574	20258.52008	20403.48665	20336.43567	19270.24685	21593.79505	20099.28759	20749.77735	20637.26666	19667.5624	20793.49072	NA	NA	NA	NA	NA	0.877192982	7.456140351	NA	n
Heral	Heraldo	Paper	2.5	11.501555	79.8884	74.71295	159.650825	13.05195	-17.1154	155.417425	85.2241	91.50005	112.496125	NA	NA	NA	NA	-25.69	NA	NA	NA	y
Heral	Heraldo	Paper	7.5	144.29983	149.430975	151.873175	204.7959	107.10045	23.45695	183.411	155.5611	165.7109	197.03575	NA	NA	NA	NA	-23.94	NA	NA	NA	y
Heral	Heraldo	Paper	12.5	279.34878	170.7762	198.50355	260.54125	187.56365	54.709725	214.610625	220.68735	222.936	275.80215	NA	NA	NA	NA	-23.52	NA	NA	NA	y
Heral	Heraldo	Paper	17.5	382.63798	299.9276	314.90095	282.327075	273.3251	187.9619	297.69785	284.6871	324.046	322.89105	NA	NA	NA	NA	-21.19	NA	NA	NA	y
Heral	Heraldo	Paper	22.5	492.91848	477.3821	458.22145	354.01205	376.7306	440.4654	364.8293	333.21305	477.31725	365.333	NA	NA	NA	NA	-20	NA	NA	NA	y
Heral	Heraldo	Paper	27.5	566.42273	591.41085	555.0887	420.5493	414.708175	623.78765	387.286375	372.042375	589.451675	384.74595	NA	NA	NA	NA	-19.41	NA	NA	NA	y
Heral	Heraldo	Paper	32.5	651.05248	775.3371	612.5938	440.574525	457.3885	699.202175	443.355	452.88575	684.52285	545.87045	NA	NA	NA	NA	-18.6	NA	NA	NA	y
Heral	Heraldo	Paper	37.5	707.91608	927.214225	689.66865	496.73475	505.4126	760.8187	519.66675	581.93825	827.46185	721.563075	NA	NA	NA	NA	-17.73	NA	NA	NA	y
Heral	Heraldo	Paper	42.5	768.01093	998.0136	775.326525	586.0515	593.03645	811.559975	670.679	665.4083	913.5586	815.3682	NA	NA	NA	NA	-18.27	NA	NA	NA	y
Heral	Heraldo	Paper	47.5	895.33343	1049.398025	837.58365	676.10775	678.7379	858.761	824.154	763.18985	984.11885	1014.60295	NA	NA	NA	NA	-17.74	NA	NA	NA	y
Heral	Heraldo	Paper	52.5	1036.90168	1101.0342	906.6159	826.13375	734.9936	926.864	887.34275	917.3961	1089.20635	1229.34945	NA	NA	NA	NA	-18.02	NA	NA	NA	y
Heral	Heraldo	Paper	57.5	1108.78743	1158.195	960.29465	1029.70325	821.88285	980.818675	969.3905	1076.1801	1151.517103	1329.0613	NA	NA	NA	NA	-18.29	NA	NA	NA	y
Jacar	Jacarei	Digitised	50	4175.40029	4102.13585	3977.8581	4220.519	3970.02193	4742.1988	4356.3627	4193.0042	4047.4815	4393.16175	NA	NA	NA	NA	NA	0.7	77.9	NA	n
Jacar	Jacarei	Digitised	78.2	4494.28977	4365.848508	4425.273626	4385.14559	4381.286	5197.23355	4531.455969	4368.619659	4503.51018	4553.946281	NA	NA	NA	NA	NA	0	67.2	NA	n
Jacar	Jacarei	Digitised	106.3	4753.37921	4718.212355	4780.3964	4624.19263	4744.806215	5474.460593	4706.162149	4537.087756	4775.718678	4809.13353	NA	NA	NA	NA	NA	0	43.5	NA	n
Jacar	Jacarei	Digitised	136	4987.27262	5060.852175	5100.95208	4861.25645	5129.90598	5858.451275	5128.168669	4808.675455	4997.83105	5228.50996	NA	NA	NA	NA	NA	0	38.9	NA	n
Jacar	Jacarei	Digitised	165.6	5279.142691	5309.674135	5389.01431	5491.44656	5558.49232	6107.339735	5608.722409	5132.452651	5620.416693	5423.078165	NA	NA	NA	NA	NA	0	42.7	NA	n
Jacar	Jacarei	Digitised	196	5518.994165	5908.672065	5758.53965	5946.1866	5919.72559	6571.719345	6079.236619	5398.533515	5975.066995	5834.394205	NA	NA	NA	NA	NA	0	41.2	NA	n
Jacar	Jacarei	Digitised	224.9	6183.393881	6372.935145	6204.98437	6394.75484	6259.278203	6769.610179	6344.262173	6169.420995	6251.532515	6161.032545	NA	NA	NA	NA	NA	0	45	NA	n
Jacar	Jacarei	Digitised	254.6	6793.029645	6682.449997	6611.92356	6711.20054	6554.239718	7212.481565	6541.505799	6547.988021	6531.774047	6735.357285	NA	NA	NA	NA	NA	0	54.2	NA	n
Jacar	Jacarei	Digitised	282.8	7126.230635	6931.872075	7051.9321	7103.28317	6858.58054	7393.548605	6734.795559	6756.809739	6945.147907	6953.144633	NA	NA	NA	NA	NA	0	43.5	NA	n
Jacar	Jacarei	Digitised	313.9	7474.29021	7266.011119	7466.263989	7510.21972	7303.741	7642.681943	7189.893689	6994.043465	7228.732594	7278.857459	NA	NA	NA	NA	NA	0	54.2	NA	n
Jacar	Jacarei	Digitised	345	7555.29923	7611.152365	7872.3113	7831.52845	7742.11334	7916.867405	7893.089919	7393.271615	7689.012265	7576.838055	NA	NA	NA	NA	NA	0.3	44.3	NA	n
Jacar	Jacarei	Digitised	376.2	8023.628916	8091.409205	8219.279754	8103.68593	8111.39804	8148.872495	8289.859315	7970.854127	8210.633595	7994.033501	NA	NA	NA	NA	NA	0	45.8	NA	n
Jacar	Jacarei	Digitised	404.3	8338.561178	8439.81327	8470.524051	8494.303869	8567.703065	8417.297571	8622.509019	8463.718245	8468.299133	8191.08761	NA	NA	NA	NA	NA	0	38.2	NA	n
Jacar	Jacarei	Digitised	432.5	8824.57056	8775.975365	8689.46875	8813.840975	8854.441555	8902.57814	8956.990894	8821.432065	8824.169045	8649.453105	NA	NA	NA	NA	NA	2.1	40.5	NA	n
Jacar	Jacarei	Digitised	460.7	9150.860697	8997.897795	9255.45162	9227.322635	8950.131428	9177.678676	9233.701378	9150.217519	9083.104985	8985.519042	NA	NA	NA	NA	NA	0	38.9	NA	n
Jacar	Jacarei	Digitised	490.3	9530.78324	9228.20725	9727.12633	9456.251515	9220.732938	9367.502156	9362.479334	9417.651355	9370.945482	9284.57782	NA	NA	NA	NA	NA	0	36.6	NA	n
Jacar	Jacarei	Digitised	519.2	9945.007388	9793.39902	10056.71979	9647.892651	9479.368179	9532.128488	9590.121597	9755.149105	9720.680845	9520.609072	NA	NA	NA	NA	NA	0	40.5	NA	n
Jacar	Jacarei	Digitised	548.1	10301.14482	10309.33051	10306.07098	9889.419795	9823.868588	9821.2616	9926.730915	10062.52514	9919.707255	9775.015846	NA	NA	NA	NA	NA	0	77.9	NA	n
Jacar	Jacarei	Digitised	579.3	10528.28963	10587.66327	10747.26649	10129.2618	10233.3304	10141.24009	10234.2912	10417.52587	10233.41915	10079.46218	NA	NA	NA	NA	NA	0	70.2	NA	n
Jacar	Jacarei	Digitised	611.1	10970.56129	10892.85556	11057.76085	10419.28525	10676.97869	10441.35748	10446.77079	10924.34602	10706.32945	10299.50299	NA	NA	NA	NA	NA	0	42	NA	n
Jacar	Jacarei	Digitised	643	11224.76017	11215.30669	11368.06592	10762.60009	10961.28129	10626.33552	10812.82897	11233.58445	11038.69187	10626.6313	NA	NA	NA	NA	NA	0	32.8	NA	n
LaFaz	Lagoa Fazenda	Paper (d13C), digitised (pollen)	0	-82.346	-47.7316	-49.9335	-58.832	-44.6108	-82.7662	-71.282	-62.8746	-27.7359	-35.8532	NA	NA	NA	NA	NA	NA	45.10763209	NA	n
LaFaz	Lagoa Fazenda	Paper (d13C), digitised (pollen)	0.72361809	-18.08169451	54.74502305	19.42659644	-39.45104725	75.03149138	-49.45798696	8.646683367	43.88367129	78.63957732	-0.312552786	NA	NA	NA	NA	NA	0.384615385	NA	NA	n
LaFaz	Lagoa Fazenda	Paper (d13C), digitised (pollen)	2.222222222	115.0088889	266.9728444	163.0705	0.686666661	322.8092	19.5229111	174.178	264.9787333	298.9418777	73.29168888	NA	NA	NA	NA	NA	NA	42.7592955	NA	n
LaFaz	Lagoa Fazenda	Paper (d13C), digitised (pollen)	3.055276382	188.9921789	384.9474754	242.9202407	22.99868945	460.5455417	57.86847739	266.1946633	387.8825457	421.4050045	114.2073106	NA	NA	NA	NA	NA	0.769230769	NA	NA	n
LaFaz	Lagoa Fazenda	Paper (d13C), digitised (pollen)	4.62962963	328.8100186	607.9026593	393.8248334	65.16522223	720.8475334	130.3361148	440.093	620.1531778	652.8428038	191.5319852	NA	NA	NA	NA	NA	NA	25.14677104	NA	n
LaFaz	Lagoa Fazenda	Paper (d13C), digitised (pollen)	5.386934673	386.6001598	665.5263683	443.1099703	92.27937084	789.0732849	175.1377698	491.6606512	712.5544975	711.8035442	244.1402135	NA	NA	NA	NA	NA	0.512820513	NA	NA	n
LaFaz	Lagoa Fazenda	Paper (d13C), digitised (pollen)	6.913580247	484.8335432	685.9362457	497.4964136	160.1195309	816.6486259	284.6387136	533.7102716	861.5325111	729.6152235	379.933658	NA	NA	NA	NA	NA	NA	25.73385519	NA	n
LaFaz	Lagoa Fazenda	Paper (d13C), digitised (pollen)	7.718592965	536.6328111	696.6985412	526.1748307	195.892203	831.1893291	342.3794583	555.8833809	940.0898382	739.0074678	451.5386538	NA	NA	NA	NA	NA	1.025641026	NA	NA	n
LaFaz	Lagoa Fazenda	Paper (d13C), digitised (pollen)	9.197530864	631.7964012	716.4706099	578.8616975	261.612358	857.9029407	448.4584975	596.6189506	1084.412289	756.2625321	583.0885531	NA	NA	NA	NA	NA	NA	22.40704501	NA	n
LaFaz	Lagoa Fazenda	Paper (d13C), digitised (pollen)	10.05025126	689.1392366	730.9003324	614.5400533	298.6742313	875.0289062	513.3594639	625.1315482	1164.328068	768.5151505	663.0104665	NA	NA	NA	NA	NA	0.256410256	NA	NA	n
LaFaz	Lagoa Fazenda	Paper (d13C), digitised (pollen)	11.54320988	858.7005189	840.8694249	825.1995005	340.3343458	953.2017125	731.5090845	815.5584202	1212.061987	854.3781866	916.8268685	NA	NA	NA	NA	NA	NA	26.51663405	NA	n
LaFaz	Lagoa Fazenda	Paper (d13C), digitised (pollen)	12.30150754	944.8234173	896.7244931	932.1968169	361.494187	992.9069363	842.3107802	912.2792867	1236.30681	897.9894016	1045.744295	NA	NA	NA	NA	NA	0.512820513	NA	NA	n
LaFaz	Lagoa Fazenda	Paper (d13C), digitised (pollen)	13.88888889	1125.108667	1013.648622	1156.1795	405.7891111	1076.023811	1074.257356	1114.749778	1287.059678	989.2828778	1315.613411	NA	NA	NA	NA	NA	NA	24.16829746	NA	n
LaFaz	Lagoa Fazenda	Paper (d13C), digitised (pollen)	14.71356784	1218.770754	1074.393237	1272.543349	428.8012824	1119.204826	1194.758619	1219.937578	1313.42689	1036.711814	1455.816255	NA	NA	NA	NA	NA	0.256410256	NA	NA	n
LaFaz	Lagoa Fazenda	Paper (d13C), digitised (pollen)	16.2345679	1281.630642	1191.032141	1384.150488	702.0273331	1299.65949	1266.891306	1329.802	1343.696875	1136.909915	1527.369831	NA	NA	NA	NA	NA	NA	23.38551859	NA	n
LaFaz	Lagoa Fazenda	Paper (d13C), digitised (pollen)	16.96482412	1299.570262	1247.545209	1426.260493	858.9148491	1397.528429	1284.801862	1373.177248	1356.184768	1186.433774	1540.890233	NA	NA	NA	NA	NA	0.384615385	NA	NA	n
LaFaz	Lagoa Fazenda	Paper (d13C), digitised (pollen)	18.51851852	1337.73863	1367.782511	1515.853815	1192.709	1605.754552	1322.908393	1465.4625	1382.75403	1291.800822	1569.656263	NA	NA	NA	NA	NA	NA	24.95107632	NA	n
LaFaz	Lagoa Fazenda	Paper (d13C), digitised (pollen)	19.29648241	1356.850246	1427.987581	1560.714869	1359.845984	1710.017273	1341.989046	1511.671455	1396.057757	1344.560077	1584.059953	NA	NA	NA	NA	NA	0.256410256	NA	NA	n
LaFaz	Lagoa Fazenda	Paper (d13C), digitised (pollen)	20.80246914	1439.243982	1642.572142	1671.971865	1585.428284	1829.967108	1426.083942	1571.481235	1466.088221	1486.937082	1669.79743	NA	NA	NA	NA	NA	NA	19.47162427	NA	n
LaFaz	Lagoa Fazenda	Paper (d13C), digitised (pollen)	21.6281407	1506.237569	1807.343158	1744.704612	1662.01989	1856.37357	1494.856686	1590.025075	1525.765037	1584.34073	1744.611943	NA	NA	NA	NA	NA	0.256410256	NA	NA	n
LaFaz	Lagoa Fazenda	Paper (d13C), digitised (pollen)	23.14814815	1629.568389	2110.675845	1878.600852	1803.020037	1904.986145	1621.462819	1624.163074	1635.626159	1763.654489	1882.340578	NA	NA	NA	NA	NA	NA	20.25440313	NA	n
LaFaz	Lagoa Fazenda	Paper (d13C), digitised (pollen)	23.95979899	1695.424358	2272.648886	1950.098525	1878.311042	1930.944199	1689.067733	1642.392021	1694.289604	1859.404127	1955.884666	NA	NA	NA	NA	NA	0.128205128	NA	NA	n
LaFaz	Lagoa Fazenda	Paper (d13C), digitised (pollen)	25.30864198	1804.609716	2500.226123	2049.024278	2004.365037	1979.413027	1814.154671	1708.69968	1805.285789	1990.014705	2057.976411	NA	NA	NA	NA	NA	NA	18.88454012	NA	n
LaFaz	Lagoa Fazenda	Paper (d13C), digitised (pollen)	26.29145729	1883.533815	2563.895748	2072.254789	2098.500071	2027.818942	1936.577094	1845.452533	1919.32873	2015.167996	2082.93707	NA	NA	NA	NA	NA	0.128205128	NA	NA	n
LaFaz	Lagoa Fazenda	Paper (d13C), digitised (pollen)	27.71604938	1997.934401	2656.184955	2105.927444	2234.948926	2097.983379	2114.028559	2043.675975	2084.634122	2051.627723	2119.117578	NA	NA	NA	NA	NA	NA	15.16634051	NA	n
LaFaz	Lagoa Fazenda	Paper (d13C), digitised (pollen)	28.62311558	2070.775536	2714.947334	2127.367496	2321.828633	2142.658475	2227.015446	2169.888794	2189.887363	2074.842359	2142.154429	NA	NA	NA	NA	NA	0	NA	NA	n
LaFaz	Lagoa Fazenda	Paper (d13C), digitised (pollen)	30.18518519	2234.798705	2851.609235	2214.279538	2501.633742	2245.214868	2429.377264	2418.019372	2366.941752	2167.213879	2243.250339	NA	NA	NA	NA	NA	NA	16.53620352	NA	n
LaFaz	Lagoa Fazenda	Paper (d13C), digitised (pollen)	30.95477387	2456.940478	3048.856352	2440.216922	2700.802523	2389.593552	2557.595355	2653.009427	2438.773774	2404.64507	2518.059682	NA	NA	NA	NA	NA	0	NA	NA	n
LaFaz	Lagoa Fazenda	Paper (d13C), digitised (pollen)	32.40740741	2876.243149	3421.169234	2866.683982	3076.74263	2662.114867	2799.612819	3096.563816	2574.359974	2852.807212	3036.774782	NA	NA	NA	NA	NA	NA	16.53620352	NA	n
LaFaz	Lagoa Fazenda	Paper (d13C), digitised (pollen)	33.28643216	3129.973643	3646.465035	3124.749826	3304.233357	2827.024305	2946.063616	3364.969628	2656.406562	3124.001291	3350.662214	NA	NA	NA	NA	NA	0	NA	NA	n
LaFaz	Lagoa Fazenda	Paper (d13C), digitised (pollen)	34.81481481	3571.141295	4038.192565	3573.455462	3699.777258	3113.756532	3200.701336	3831.653628	2799.063048	3595.533321	3896.426261	NA	NA	NA	NA	NA	NA	23.77690802	NA	n
LaFaz	Lagoa Fazenda	Paper (d13C), digitised (pollen)	35.61809045	3872.317617	4367.176321	3773.526816	3862.010794	3298.325179	3257.446171	3900.886975	2924.301106	3939.336451	4052.040435	NA	NA	NA	NA	NA	4.487179487	NA	NA	n
LaFaz	Lagoa Fazenda	Paper (d13C), digitised (pollen)	37.16049383	4490.492841	5069.691704	4137.122192	4147.258247	3672.208386	3322.057603	3932.548969	3193.69111	4654.703138	4275.349597	NA	NA	NA	NA	NA	NA	8.904109589	NA	n
LaFaz	Lagoa Fazenda	Paper (d13C), digitised (pollen)	37.94974874	4806.815948	5429.172059	4323.17562	4293.220683	3863.526144	3355.11957	3948.750557	3331.539216	5020.759566	4389.617923	NA	NA	NA	NA	NA	1.666666667	NA	NA	n
LaFaz	Lagoa Fazenda	Paper (d13C), digitised (pollen)	39.50617284	5430.610494	6138.073431	4690.076142	4581.061087	4240.808015	3420.318331	3980.700364	3603.378024	5742.629063	4614.957004	NA	NA	NA	NA	NA	NA	20.45009785	NA	n
LaFaz	Lagoa Fazenda	Paper (d13C), digitised (pollen)	40.20100503	5699.885982	6364.103237	4871.909411	4772.09152	4428.512599	3526.431737	4107.933985	3771.293229	6027.730423	4717.672597	NA	NA	NA	NA	NA	0	NA	NA	n
LaFaz	Lagoa Fazenda	Paper (d13C), digitised (pollen)	41.79012346	6264.016668	6372.85769	5389.126143	5560.333989	4966.106596	4201.80548	5033.682872	4416.92821	6470.967335	4964.488115	NA	NA	NA	NA	NA	NA	29.45205479	NA	n
LaFaz	Lagoa Fazenda	Paper (d13C), digitised (pollen)	42.45226131	6499.072956	6376.505408	5604.634798	5888.770916	5190.105844	4483.213404	5419.414587	4685.944886	6655.650825	5067.328718	NA	NA	NA	NA	NA	5.769230769	NA	NA	n
LaFaz	Lagoa Fazenda	Paper (d13C), digitised (pollen)	44.13580247	7096.723334	6385.780036	6152.583673	6723.84942	5759.642768	5198.716714	6400.169908	5369.942407	7125.224125	5328.809596	NA	NA	NA	NA	NA	NA	13.99217221	NA	n
LaFaz	Lagoa Fazenda	Paper (d13C), digitised (pollen)	44.86432161	7355.344714	6389.793448	6389.697712	7085.213127	6006.098608	5508.33662	6824.572376	5665.928805	7328.422683	5441.960275	NA	NA	NA	NA	NA	0.256410256	NA	NA	n
LaFaz	Lagoa Fazenda	Paper (d13C), digitised (pollen)	46.41975309	7500.977469	6899.93837	6941.564044	7349.813247	6801.254436	6521.162827	7206.386204	6458.434322	7441.519119	6436.383364	NA	NA	NA	NA	NA	NA	23.77690802	NA	n
LaFaz	Lagoa Fazenda	Paper (d13C), digitised (pollen)	47.1959799	7554.266216	7178.443116	7219.144304	7457.683935	7210.898044	7043.382609	7371.922782	6861.585569	7482.662477	6968.546612	NA	NA	NA	NA	NA	9.615384615	NA	NA	n
LaFaz	Lagoa Fazenda	Paper (d13C), digitised (pollen)	48	7609.463	7466.9199	7506.6635	7569.417	7635.2092	7584.3008	7543.3865	7279.1719	7525.279	7519.7643	NA	NA	NA	NA	-24.3	NA	NA	NA	n
LaFaz	Lagoa Fazenda	Paper (d13C), digitised (pollen)	48.7037037	7657.772963	7719.403862	7758.309351	7667.209296	8006.57968	8057.729427	7693.456944	7644.656602	7562.578322	8002.207372	NA	NA	NA	NA	NA	NA	0	NA	n
LaFaz	Lagoa Fazenda	Paper (d13C), digitised (pollen)	49.52763819	7714.336889	8015.025789	8052.949972	7781.709824	8441.400395	8612.045362	7869.167565	8072.58593	7606.250393	8567.077907	NA	NA	NA	NA	NA	0	NA	NA	n
LaFaz	Lagoa Fazenda	Paper (d13C), digitised (pollen)	55	9341.665	9339.7759	9248.1975	9420.633	9426.5132	9402.9518	9384.3475	9404.8479	9256.0826	9348.8008	NA	NA	NA	NA	-20.5	NA	NA	NA	n
LaFaz	Lagoa Fazenda	Paper (d13C), digitised (pollen)	55.67901235	9404.645297	9377.548339	9572.204539	9474.603889	9646.433757	9503.79464	9487.652439	9550.659012	9587.800503	9571.697468	NA	NA	NA	NA	NA	NA	0	NA	n
LaFaz	Lagoa Fazenda	Paper (d13C), digitised (pollen)	56.36180905	9467.976602	9415.531295	9898.017372	9528.875575	9867.580001	9605.199509	9591.533129	9697.282775	9921.367175	9795.83641	NA	NA	NA	NA	NA	0	NA	NA	n
LaFaz	Lagoa Fazenda	Paper (d13C), digitised (pollen)	58.02469136	9622.213593	9508.034943	10691.50158	9661.048778	10406.15931	9852.160813	9844.524044	10054.37012	10733.73507	10341.70413	NA	NA	NA	NA	NA	NA	10.2739726	NA	n
LaFaz	Lagoa Fazenda	Paper (d13C), digitised (pollen)	58.77386935	9691.701949	9549.710591	11048.98983	9720.596741	10648.80533	9963.424233	9958.503983	10215.2486	11099.73099	10587.6338	NA	NA	NA	NA	NA	3.461538462	NA	NA	n
LaFaz	Lagoa Fazenda	Paper (d13C), digitised (pollen)	60.30864198	9925.850915	9662.767475	11702.06534	9994.047904	11101.42697	10227.54711	10181.4546	10498.37126	11758.56038	11012.07358	NA	NA	NA	NA	NA	NA	0	NA	n
LaFaz	Lagoa Fazenda	Paper (d13C), digitised (pollen)	61.18592965	10268.13961	9790.247023	11895.34322	10494.29225	11259.17733	10460.69684	10284.93858	10554.71743	11928.61558	11074.44399	NA	NA	NA	NA	NA	0	NA	NA	n
LaFaz	Lagoa Fazenda	Paper (d13C), digitised (pollen)	65	11756.264	10344.4734	12735.6325	12669.14	11945.0082	11474.3318	10734.8425	10799.6864	12667.9426	11345.6038	NA	NA	NA	NA	NA	NA	0	NA	n
LaFaz	Lagoa Fazenda	Paper (d13C), digitised (pollen)	65.84924623	12055.33285	10673.02384	13003.72934	12863.22503	11977.95275	11650.04849	11007.08451	10887.9078	12790.79796	11630.0291	NA	NA	NA	NA	NA	0	NA	NA	n
LaFaz	Lagoa Fazenda	Paper (d13C), digitised (pollen)	67.34567901	12582.31363	11251.95328	13476.13522	13205.21679	12036.00342	11959.6739	11486.79447	11043.36023	13007.27791	12131.20689	NA	NA	NA	NA	NA	NA	32.58317025	NA	n
LaFaz	Lagoa Fazenda	Paper (d13C), digitised (pollen)	68.10050251	12848.13076	11543.97411	13714.42394	13377.72264	12065.28506	12115.85367	11728.76749	11121.7728	13116.4737	12384.0086	NA	NA	NA	NA	NA	2.692307692	NA	NA	n
LaFaz	Lagoa Fazenda	Paper (d13C), digitised (pollen)	69.56790123	13364.88696	12111.67105	14177.6641	13713.07901	12122.20942	12419.47168	12199.17003	11274.20912	13328.75346	12875.46244	NA	NA	NA	NA	NA	NA	25.73385519	NA	n
LaFaz	Lagoa Fazenda	Paper (d13C), digitised (pollen)	70.27135678	13522.43753	12370.9008	14350.18982	13846.72323	12228.21335	12535.91414	12428.74697	11510.83222	13490.32004	13096.78689	NA	NA	NA	NA	NA	0	NA	NA	n
LaFaz	Lagoa Fazenda	Paper (d13C), digitised (pollen)	71.91358025	13555.01809	12928.05303	14568.76812	14057.89346	12768.29466	12699.54134	12979.82954	12671.19776	14089.8055	13560.41121	NA	NA	NA	NA	NA	NA	0	NA	n
LaFaz	Lagoa Fazenda	Paper (d13C), digitised (pollen)	72.68341709	13570.29112	13189.23327	14671.23263	14156.88524	13021.47245	12776.24604	13238.16446	13215.15061	14370.83059	13777.7477	NA	NA	NA	NA	NA	0	NA	NA	n
LaFaz	Lagoa Fazenda	Paper (d13C), digitised (pollen)	76.54320988	13931.71964	14032.49917	15079.45577	14647.71907	14080.81318	13784.10647	14416.40978	15099.7101	15310.02479	14483.88281	NA	NA	NA	NA	NA	NA	0	NA	n
LaFaz	Lagoa Fazenda	Paper (d13C), digitised (pollen)	78.95061728	14423.85149	14121.92738	15235.28148	14948.71963	14544.88429	14996.29146	15041.76275	15486.12788	15455.94281	14565.20407	NA	NA	NA	NA	NA	NA	19.08023483	NA	n
LaFaz	Lagoa Fazenda	Paper (d13C), digitised (pollen)	80	14638.3705	14160.9089	15303.2055	15079.925	14747.1717	15524.6798	15314.3525	15654.5664	15519.5481	14600.6518	NA	NA	NA	NA	-21.3	NA	NA	NA	n
LaFaz	Lagoa Fazenda	Paper (d13C), digitised (pollen)	100	15687.929	15862.5789	16051.9532	15943.9265	15809.1452	15886.9613	15847.397	16352.04695	15835.1059	15558.3483	NA	NA	NA	NA	-22.4	NA	NA	NA	n
LaVer	Lagoa Vermelha	Paper (d13C), digitised (pollen)	0	505.249	512.107	112.807	446.937	363.827	446.023	217.967	309.901	421.414	462.712	NA	NA	NA	NA	NA	0	85.87155963	NA	n
LaVer	Lagoa Vermelha	Paper (d13C), digitised (pollen)	2.5	509.463775	520.4131	145.60875	470.169025	414.679	453.994125	252.2475	323.410025	439.0146	506.23525	NA	NA	NA	NA	-31.3	NA	NA	NA	n
LaVer	Lagoa Vermelha	Paper (d13C), digitised (pollen)	5	513.67855	528.7192	178.4105	493.40105	465.531	461.96525	286.528	336.91905	456.6152	549.7585	NA	NA	NA	NA	-31.4	NA	NA	NA	n
LaVer	Lagoa Vermelha	Paper (d13C), digitised (pollen)	7	536.57255	561.6534	204.0473	497.91913	468.94718	497.35805	342.3194	386.43505	492.3628	557.68588	NA	NA	NA	NA	-31.4	NA	NA	NA	n
LaVer	Lagoa Vermelha	Paper (d13C), digitised (pollen)	9	559.46655	594.5876	229.6841	502.43721	472.36336	532.75085	398.1108	435.95105	528.1104	565.61326	NA	NA	NA	NA	-31.6	NA	NA	NA	n
LaVer	Lagoa Vermelha	Paper (d13C), digitised (pollen)	13	583.89326	612.340608	280.7231	519.985	512.85965	609.99575	471.0941	490.99705	552.36235	573.71857	NA	NA	NA	NA	-31.7	NA	NA	NA	n
LaVer	Lagoa Vermelha	Paper (d13C), digitised (pollen)	15	592.5464	613.19788	306.2035	530.1775	538.71845	649.69475	501.1525	511.18905	556.61445	576.47965	NA	NA	NA	NA	-31.7	NA	NA	NA	n
LaVer	Lagoa Vermelha	Paper (d13C), digitised (pollen)	17	644.1002	626.56982	331.9247	544.18438	548.72297	662.62059	507.60792	521.25727	582.38045	594.85223	NA	NA	NA	NA	-31.8	NA	NA	NA	n
LaVer	Lagoa Vermelha	Paper (d13C), digitised (pollen)	18	669.8771	633.25579	344.7853	551.18782	553.72523	669.08351	510.83563	526.29138	595.26345	604.03852	NA	NA	NA	NA	NA	0.338799898	92.75229358	NA	n
LaVer	Lagoa Vermelha	Paper (d13C), digitised (pollen)	19	695.654	639.94176	357.6459	558.19126	558.72749	675.54643	514.06334	531.32549	608.14645	613.22481	NA	NA	NA	NA	-31.8	NA	NA	NA	n
LaVer	Lagoa Vermelha	Paper (d13C), digitised (pollen)	21	721.995041	648.11517	383.5656	586.6315	582.28615	688.14807	526.5083	545.68073	627.15248	631.40972	NA	NA	NA	NA	-31.8	NA	NA	NA	n
LaVer	Lagoa Vermelha	Paper (d13C), digitised (pollen)	23	723.123323	651.09005	409.6838	629.5051	619.39895	700.42551	544.9428	564.32299	639.39854	649.40696	NA	NA	NA	NA	-31.8	NA	NA	NA	n
LaVer	Lagoa Vermelha	Paper (d13C), digitised (pollen)	25	724.251605	654.06493	435.802	672.3787	656.51175	712.70295	563.3773	582.96525	651.6446	667.4042	NA	NA	NA	NA	-31.7	NA	NA	NA	n
LaVer	Lagoa Vermelha	Paper (d13C), digitised (pollen)	27	731.273545	676.43073	461.031	713.2987	684.54375	727.97065	601.7901	583.298674	678.851	717.3316	NA	NA	NA	NA	-31.8	NA	NA	NA	n
LaVer	Lagoa Vermelha	Paper (d13C), digitised (pollen)	29	738.295485	698.79653	486.26	754.2187	712.57575	743.23835	640.2029	583.632098	706.0574	767.259	NA	NA	NA	NA	-31.8	NA	NA	NA	n
LaVer	Lagoa Vermelha	Paper (d13C), digitised (pollen)	31	754.934555	711.36427	511.2051	778.37782	744.06155	755.29799	683.883	585.83971	723.66283	800.69057	NA	NA	NA	NA	-31.6	NA	NA	NA	n
LaVer	Lagoa Vermelha	Paper (d13C), digitised (pollen)	33	781.190755	714.13395	535.8663	785.77606	779.00115	764.14957	732.8304	589.92151	731.66729	817.62631	NA	NA	NA	NA	-31.5	NA	NA	NA	n
LaVer	Lagoa Vermelha	Paper (d13C), digitised (pollen)	35	807.446955	716.90363	560.5275	793.1743	813.94075	773.00115	781.7778	594.00331	739.67175	834.56205	NA	NA	NA	NA	-31.6	NA	NA	NA	n
LaVer	Lagoa Vermelha	Paper (d13C), digitised (pollen)	37	809.244201	756.85063	585.8199	808.46186	820.63347	793.32075	784.74102	612.44967	751.59201	838.40291	NA	NA	NA	NA	-31.7	NA	NA	NA	n
LaVer	Lagoa Vermelha	Paper (d13C), digitised (pollen)	39	811.041447	796.79763	611.1123	823.74942	827.32619	813.64035	787.70424	630.89603	763.51227	842.24377	NA	NA	NA	NA	-31.5	NA	NA	NA	n
LaVer	Lagoa Vermelha	Paper (d13C), digitised (pollen)	41	814.42887	821.77658	636.2613	839.87478	851.87225	836.77755	798.40494	641.18675	783.7937	855.1263	NA	NA	NA	NA	-31.5	NA	NA	NA	n
LaVer	Lagoa Vermelha	Paper (d13C), digitised (pollen)	43	819.40647	831.78748	661.2669	856.83794	894.27165	862.73235	816.84312	643.32183	812.4363	877.0505	NA	NA	NA	NA	-31.6	NA	NA	NA	n
LaVer	Lagoa Vermelha	Paper (d13C), digitised (pollen)	44	821.89527	836.79293	673.7697	865.31952	915.47135	875.70975	826.06221	644.38937	826.7576	888.0126	NA	NA	NA	NA	NA	2.055047038	92.75229358	NA	n
LaVer	Lagoa Vermelha	Paper (d13C), digitised (pollen)	45	824.38407	841.79838	686.2725	873.8011	936.67105	888.68715	835.2813	645.45691	841.0789	898.9747	NA	NA	NA	NA	-31.4	NA	NA	NA	n
LaVer	Lagoa Vermelha	Paper (d13C), digitised (pollen)	47	825.977156	866.04218	711.7809	898.5783	951.21023	952.19355	872.1751	651.97297	850.66388	907.06402	NA	NA	NA	NA	-31.4	NA	NA	NA	n
LaVer	Lagoa Vermelha	Paper (d13C), digitised (pollen)	48	826.773699	878.16408	724.5351	910.9669	958.47982	983.94675	890.622	655.231	855.45637	911.10868	NA	NA	NA	NA	NA	2.245741165	91.10091743	NA	n
LaVer	Lagoa Vermelha	Paper (d13C), digitised (pollen)	49	827.570242	890.28598	737.2893	923.3555	965.74941	1015.69995	909.0689	658.48903	860.24886	915.15334	NA	NA	NA	NA	-31.4	NA	NA	NA	n
LaVer	Lagoa Vermelha	Paper (d13C), digitised (pollen)	50	828.366785	902.40788	750.0435	935.7441	973.019	1047.45315	927.5158	661.74706	865.04135	919.198	NA	NA	NA	NA	NA	4.788329519	91.65137615	NA	n
LaVer	Lagoa Vermelha	Paper (d13C), digitised (pollen)	51	849.420585	911.45353	762.7916	939.95994	979.27924	1047.68879	934.28325	690.95106	878.55415	928.44068	NA	NA	NA	NA	-31.3	NA	NA	NA	n
LaVer	Lagoa Vermelha	Paper (d13C), digitised (pollen)	53	891.528185	929.54483	788.2878	948.39162	991.79972	1048.16007	947.81815	749.35906	905.57975	946.92604	NA	NA	NA	NA	-31.4	NA	NA	NA	n
LaVer	Lagoa Vermelha	Paper (d13C), digitised (pollen)	55	933.635785	947.63613	813.784	956.8233	1004.3202	1048.63135	961.35305	807.76706	932.60535	965.4114	NA	NA	NA	NA	-31.5	NA	NA	NA	n
LaVer	Lagoa Vermelha	Paper (d13C), digitised (pollen)	57	974.587785	970.64413	839.2582	970.09568	1010.33308	1068.83935	993.82905	829.61066	956.06355	975.38538	NA	NA	NA	NA	-31.6	NA	NA	NA	n
LaVer	Lagoa Vermelha	Paper (d13C), digitised (pollen)	59	1015.539785	993.65213	864.7324	983.36806	1016.34596	1089.04735	1026.30505	851.45426	979.52175	985.35936	NA	NA	NA	NA	-31.6	NA	NA	NA	n
LaVer	Lagoa Vermelha	Paper (d13C), digitised (pollen)	61	1047.524785	1032.34963	890.3598	1009.19365	1023.71176	1110.66915	1045.02103	901.60506	1013.33495	1017.86225	NA	NA	NA	NA	-32	NA	NA	NA	n
LaVer	Lagoa Vermelha	Paper (d13C), digitised (pollen)	63	1070.542785	1086.73663	916.1404	1047.57245	1032.43048	1133.70475	1049.97699	980.06306	1057.50315	1072.89405	NA	NA	NA	NA	-32	NA	NA	NA	n
LaVer	Lagoa Vermelha	Paper (d13C), digitised (pollen)	64	1082.051785	1113.93013	929.0307	1066.76185	1036.78984	1145.22255	1052.45497	1019.29206	1079.58725	1100.40995	NA	NA	NA	NA	NA	2.245741165	94.12844037	NA	n
LaVer	Lagoa Vermelha	Paper (d13C), digitised (pollen)	65	1093.560785	1141.12363	941.921	1085.95125	1041.1492	1156.74035	1054.93295	1058.52106	1101.67135	1127.92585	NA	NA	NA	NA	-31.7	NA	NA	NA	n
LaVer	Lagoa Vermelha	Paper (d13C), digitised (pollen)	67	1110.789165	1180.64843	967.0236	1100.17889	1043.43338	1160.50515	1064.61977	1060.86744	1114.95303	1139.75955	NA	NA	NA	NA	-30	NA	NA	NA	n
LaVer	Lagoa Vermelha	Paper (d13C), digitised (pollen)	69	1128.017545	1220.17323	992.1262	1114.40653	1045.71756	1164.26995	1074.30659	1063.21382	1128.23471	1151.59325	NA	NA	NA	NA	-29.6	NA	NA	NA	n
LaVer	Lagoa Vermelha	Paper (d13C), digitised (pollen)	71	1149.204435	1255.24213	1017.4896	1133.88395	1048.65324	1171.21391	1094.1304	1074.62711	1140.92133	1163.96298	NA	NA	NA	NA	-28.8	NA	NA	NA	n
LaVer	Lagoa Vermelha	Paper (d13C), digitised (pollen)	73	1174.349835	1285.85513	1043.1138	1158.61115	1052.24042	1181.33703	1124.0912	1095.10731	1153.01289	1176.86874	NA	NA	NA	NA	-28.8	NA	NA	NA	n
LaVer	Lagoa Vermelha	Paper (d13C), digitised (pollen)	75	1199.495235	1316.46813	1068.738	1183.33835	1055.8276	1191.46015	1154.052	1115.58751	1165.10445	1189.7745	NA	NA	NA	NA	-27.8	NA	NA	NA	n
LaVer	Lagoa Vermelha	Paper (d13C), digitised (pollen)	77	1222.476435	1322.39529	1094.7434	1215.60395	1059.41048	1198.69919	1156.07318	1154.87611	1177.45323	1217.3151	NA	NA	NA	NA	-27	NA	NA	NA	n
LaVer	Lagoa Vermelha	Paper (d13C), digitised (pollen)	79	1245.457635	1328.32245	1120.7488	1247.86955	1062.99336	1205.93823	1158.09436	1194.16471	1189.80201	1244.8557	NA	NA	NA	NA	-24.5	NA	NA	NA	n
LaVer	Lagoa Vermelha	Paper (d13C), digitised (pollen)	81	1265.524445	1341.78443	1147.0985	1270.72385	1069.22257	1225.07275	1184.53435	1220.9977	1204.16935	1266.60091	NA	NA	NA	NA	-24.6	NA	NA	NA	n
LaVer	Lagoa Vermelha	Paper (d13C), digitised (pollen)	83	1282.676865	1362.78123	1173.7925	1284.16685	1078.09811	1256.10275	1235.39315	1235.37508	1220.55525	1282.55073	NA	NA	NA	NA	-25.9	NA	NA	NA	n
LaVer	Lagoa Vermelha	Paper (d13C), digitised (pollen)	85	1299.829285	1383.77803	1200.4865	1297.60985	1086.97365	1287.13275	1286.25195	1249.75246	1236.94115	1298.50055	NA	NA	NA	NA	-26.4	NA	NA	NA	n
LaVer	Lagoa Vermelha	Paper (d13C), digitised (pollen)	87	1326.206285	1384.893556	1226.9827	1301.59435	1128.23505	1295.04699	1316.22375	1260.25758	1259.56235	1304.81989	NA	NA	NA	NA	-26.2	NA	NA	NA	n
LaVer	Lagoa Vermelha	Paper (d13C), digitised (pollen)	89	1352.583285	1386.009082	1253.4789	1305.57885	1169.49645	1302.96123	1346.19555	1270.7627	1282.18355	1311.13923	NA	NA	NA	NA	-28.5	NA	NA	NA	n
LaVer	Lagoa Vermelha	Paper (d13C), digitised (pollen)	90	1365.771785	1386.566845	1266.727	1307.5711	1190.12715	1306.91835	1361.18145	1276.01526	1293.49415	1314.2989	NA	NA	NA	NA	NA	0	93.30275229	NA	n
LaVer	Lagoa Vermelha	Paper (d13C), digitised (pollen)	91	1372.085365	1389.662345	1280.2525	1323.0789	1194.81136	1327.37655	1373.69135	1288.58876	1301.48153	1317.44797	NA	NA	NA	NA	-29.8	NA	NA	NA	n
LaVer	Lagoa Vermelha	Paper (d13C), digitised (pollen)	93	1384.712525	1395.853345	1307.3035	1354.0945	1204.17978	1368.29295	1398.71115	1313.73576	1317.45629	1323.74611	NA	NA	NA	NA	-29.9	NA	NA	NA	n
LaVer	Lagoa Vermelha	Paper (d13C), digitised (pollen)	95	1397.339685	1402.044345	1334.3545	1385.1101	1213.5482	1409.20935	1423.73095	1338.88276	1333.43105	1330.04425	NA	NA	NA	NA	-30.2	NA	NA	NA	n
LaVer	Lagoa Vermelha	Paper (d13C), digitised (pollen)	97	1413.510985	1415.090105	1361.8941	1400.619	1250.0302	1424.87147	1434.17717	1353.62096	1369.44545	1363.04045	NA	NA	NA	NA	-29.7	NA	NA	NA	n
LaVer	Lagoa Vermelha	Paper (d13C), digitised (pollen)	99	1429.682285	1428.135865	1389.4337	1416.1279	1286.5122	1440.53359	1444.62339	1368.35916	1405.45985	1396.03665	NA	NA	NA	NA	-28.2	NA	NA	NA	n
LaVer	Lagoa Vermelha	Paper (d13C), digitised (pollen)	100	1437.767935	1434.658745	1403.2035	1423.88235	1304.7532	1448.36465	1449.8465	1375.72826	1423.46705	1412.53475	NA	NA	NA	NA	NA	0	94.67889908	NA	n
LaVer	Lagoa Vermelha	Paper (d13C), digitised (pollen)	101	1443.733225	1435.445734	1417.2469	1425.93126	1330.3382	1450.23025	1456.5123	1394.36556	1427.45164	1423.30565	NA	NA	NA	NA	-28.3	NA	NA	NA	n
LaVer	Lagoa Vermelha	Paper (d13C), digitised (pollen)	103	1455.663805	1437.019712	1445.3337	1430.02908	1381.5082	1453.96145	1469.8439	1431.64016	1435.42082	1444.84745	NA	NA	NA	NA	-30	NA	NA	NA	n
LaVer	Lagoa Vermelha	Paper (d13C), digitised (pollen)	105	1467.594385	1438.59369	1473.4205	1434.1269	1432.6782	1457.69265	1483.1755	1468.91476	1443.39	1466.38925	NA	NA	NA	NA	-30.3	NA	NA	NA	n
LaVer	Lagoa Vermelha	Paper (d13C), digitised (pollen)	107	1471.174245	1442.74145	1501.7753	1472.5459	1444.14048	1475.12433	1499.03776	1471.7663	1483.0244	1472.51533	NA	NA	NA	NA	-30.2	NA	NA	NA	n
LaVer	Lagoa Vermelha	Paper (d13C), digitised (pollen)	108	1472.964175	1444.81533	1515.9527	1491.7554	1449.87162	1483.84017	1506.96889	1473.19207	1502.8416	1475.57837	NA	NA	NA	NA	NA	0	94.40366972	NA	n
LaVer	Lagoa Vermelha	Paper (d13C), digitised (pollen)	109	1474.754105	1446.88921	1530.1301	1510.9649	1455.60276	1492.55601	1514.90002	1474.61784	1522.6588	1478.64141	NA	NA	NA	NA	-29.8	NA	NA	NA	n
LaVer	Lagoa Vermelha	Paper (d13C), digitised (pollen)	111	1483.728465	1467.27309	1558.5062	1537.60343	1501.9445	1512.34285	1536.69715	1486.32321	1543.292867	1497.99865	NA	NA	NA	NA	-30.3	NA	NA	NA	n
LaVer	Lagoa Vermelha	Paper (d13C), digitised (pollen)	113	1498.097325	1503.89309	1586.9036	1552.46149	1583.1657	1534.48485	1564.42915	1506.88241	1544.926601	1530.58705	NA	NA	NA	NA	-30.2	NA	NA	NA	n
LaVer	Lagoa Vermelha	Paper (d13C), digitised (pollen)	115	1512.466185	1540.51309	1615.301	1567.31955	1664.3869	1556.62685	1592.16115	1527.44161	1546.560335	1563.17545	NA	NA	NA	NA	-29.9	NA	NA	NA	n
LaVer	Lagoa Vermelha	Paper (d13C), digitised (pollen)	116	1528.049985	1552.54169	1629.7397	1589.04975	1684.405	1566.83605	1598.78911	1552.19231	1563.788035	1565.50539	NA	NA	NA	NA	NA	0	88.0733945	NA	n
LaVer	Lagoa Vermelha	Paper (d13C), digitised (pollen)	117	1543.633785	1564.57029	1644.1784	1610.77995	1704.4231	1577.04525	1605.41707	1576.94301	1581.015735	1567.83533	NA	NA	NA	NA	-29.7	NA	NA	NA	n
LaVer	Lagoa Vermelha	Paper (d13C), digitised (pollen)	119	1574.801385	1588.62749	1673.0558	1654.24035	1744.4593	1597.46365	1618.67299	1626.44441	1615.471135	1572.49521	NA	NA	NA	NA	-29.5	NA	NA	NA	n
LaVer	Lagoa Vermelha	Paper (d13C), digitised (pollen)	121	1596.547775	1609.18222	1702.0014	1690.64255	1773.88831	1618.84825	1638.38015	1658.33083	1648.543335	1610.70755	NA	NA	NA	NA	-29.7	NA	NA	NA	n
LaVer	Lagoa Vermelha	Paper (d13C), digitised (pollen)	123	1608.872955	1626.23448	1731.0152	1719.98655	1792.71013	1641.19905	1664.53855	1672.60227	1680.232335	1682.47235	NA	NA	NA	NA	-29.8	NA	NA	NA	n
LaVer	Lagoa Vermelha	Paper (d13C), digitised (pollen)	125	1621.198135	1643.28674	1760.029	1749.33055	1811.53195	1663.54985	1690.69695	1686.87371	1711.921335	1754.23715	NA	NA	NA	NA	-29.7	NA	NA	NA	n
LaVer	Lagoa Vermelha	Paper (d13C), digitised (pollen)	127	1659.645335	1658.1904	1789.5476	1765.41107	1817.33389	1676.59123	1708.38865	1699.17129	1719.767635	1754.482594	NA	NA	NA	NA	-29.2	NA	NA	NA	n
LaVer	Lagoa Vermelha	Paper (d13C), digitised (pollen)	129	1698.092535	1673.09406	1819.0662	1781.49159	1823.13583	1689.63261	1726.08035	1711.46887	1727.613935	1754.728038	NA	NA	NA	NA	-29.6	NA	NA	NA	n
LaVer	Lagoa Vermelha	Paper (d13C), digitised (pollen)	131	1741.703735	1691.10959	1848.8652	1799.75925	1838.2524	1702.15708	1743.89403	1730.54896	1747.143385	1759.87078	NA	NA	NA	NA	-29.3	NA	NA	NA	n
LaVer	Lagoa Vermelha	Paper (d13C), digitised (pollen)	133	1790.478935	1712.23699	1878.9446	1820.21405	1862.6836	1714.16464	1761.82969	1756.41156	1778.355985	1769.91082	NA	NA	NA	NA	-29.4	NA	NA	NA	n
LaVer	Lagoa Vermelha	Paper (d13C), digitised (pollen)	135	1839.254135	1733.36439	1909.024	1840.66885	1887.1148	1726.1722	1779.76535	1782.27416	1809.568585	1779.95086	NA	NA	NA	NA	-29.4	NA	NA	NA	n
LaVer	Lagoa Vermelha	Paper (d13C), digitised (pollen)	137	1846.185455	1788.53679	1939.257	1863.00105	1892.42326	1772.761	1793.66883	1785.2219	1821.451765	1792.64422	NA	NA	NA	NA	-28.9	NA	NA	NA	n
LaVer	Lagoa Vermelha	Paper (d13C), digitised (pollen)	139	1853.116775	1843.70919	1969.49	1885.33325	1897.73172	1819.3498	1807.57231	1788.16964	1833.334945	1805.33758	NA	NA	NA	NA	-29.2	NA	NA	NA	n
LaVer	Lagoa Vermelha	Paper (d13C), digitised (pollen)	141	1858.203625	1874.55202	2000.1159	1906.04861	1909.12819	1845.5623	1829.63245	1810.19351	1855.842735	1818.01175	NA	NA	NA	NA	-29.1	NA	NA	NA	n
LaVer	Lagoa Vermelha	Paper (d13C), digitised (pollen)	143	1861.446005	1881.06528	2031.1347	1925.14713	1926.61267	1851.3985	1859.84925	1851.29351	1888.975135	1830.66673	NA	NA	NA	NA	-29.1	NA	NA	NA	n
LaVer	Lagoa Vermelha	Paper (d13C), digitised (pollen)	145	1864.688385	1887.57854	2062.1535	1944.24565	1944.09715	1857.2347	1890.06605	1892.39351	1922.107535	1843.32171	NA	NA	NA	NA	-29.1	NA	NA	NA	n
LaVer	Lagoa Vermelha	Paper (d13C), digitised (pollen)	147	1883.425605	1897.80246	2093.6149	1950.56119	1967.24195	1878.5891	1898.18391	1904.08057	1926.951415	1895.79491	NA	NA	NA	NA	-29.4	NA	NA	NA	n
LaVer	Lagoa Vermelha	Paper (d13C), digitised (pollen)	149	1902.162825	1908.02638	2125.0763	1956.87673	1990.38675	1899.9435	1906.30177	1915.76763	1931.795295	1948.26811	NA	NA	NA	NA	-29.6	NA	NA	NA	n
LaVer	Lagoa Vermelha	Paper (d13C), digitised (pollen)	151	1914.981155	1928.36694	2156.4151	1987.7757	2013.75945	1916.30292	1914.10459	1923.61121	1940.932195	1975.250939	NA	NA	NA	NA	-30.1	NA	NA	NA	n
LaVer	Lagoa Vermelha	Paper (d13C), digitised (pollen)	153	1921.880595	1958.82414	2187.6313	2043.2581	2037.36005	1927.66736	1921.59237	1927.61131	1954.362115	1976.743397	NA	NA	NA	NA	-30.2	NA	NA	NA	n
LaVer	Lagoa Vermelha	Paper (d13C), digitised (pollen)	155	1928.780035	1989.28134	2218.8475	2098.7405	2060.96065	1939.0318	1929.08015	1931.61141	1967.792035	1978.235855	NA	NA	NA	NA	-30.1	NA	NA	NA	n
LaVer	Lagoa Vermelha	Paper (d13C), digitised (pollen)	157	1951.223035	2015.91834	2250.6179	2110.4205	2078.43293	1956.17878	1931.72191	1976.20601	1970.411015	2001.161455	NA	NA	NA	NA	-30.4	NA	NA	NA	n
LaVer	Lagoa Vermelha	Paper (d13C), digitised (pollen)	159	1973.666035	2042.55534	2282.3883	2122.1005	2095.90521	1973.32576	1934.36367	2020.80061	1973.029995	2024.087055	NA	NA	NA	NA	-30.2	NA	NA	NA	n
LaVer	Lagoa Vermelha	Paper (d13C), digitised (pollen)	160	1984.887535	2055.87384	2298.2735	2127.9405	2104.64135	1981.89925	1935.68455	2043.09791	1974.339485	2035.549855	NA	NA	NA	NA	NA	0	88.34862385	NA	n
LaVer	Lagoa Vermelha	Paper (d13C), digitised (pollen)	161	1991.367455	2073.11964	2313.9285	2128.49855	2107.29889	1988.80765	1948.58365	2047.64895	1988.465585	2042.550295	NA	NA	NA	NA	-30.6	NA	NA	NA	n
LaVer	Lagoa Vermelha	Paper (d13C), digitised (pollen)	163	2004.327295	2107.61124	2345.2385	2129.61465	2112.61397	2002.62445	1974.38185	2056.75103	2016.717785	2056.551175	NA	NA	NA	NA	-30.6	NA	NA	NA	n
LaVer	Lagoa Vermelha	Paper (d13C), digitised (pollen)	165	2017.287135	2142.10284	2376.5485	2130.73075	2117.92905	2016.44125	2000.18005	2065.85311	2044.969985	2070.552055	NA	NA	NA	NA	-30.5	NA	NA	NA	n
LaVer	Lagoa Vermelha	Paper (d13C), digitised (pollen)	167	2040.496535	2145.89094	2407.5837	2150.33075	2120.38335	2023.48049	2013.63335	2113.70851	2120.988785	2089.682915	NA	NA	NA	NA	-30	NA	NA	NA	n
LaVer	Lagoa Vermelha	Paper (d13C), digitised (pollen)	169	2063.705935	2149.67904	2438.6189	2169.93075	2122.83765	2030.51973	2027.08665	2161.56391	2197.007585	2108.813775	NA	NA	NA	NA	-30.1	NA	NA	NA	n
LaVer	Lagoa Vermelha	Paper (d13C), digitised (pollen)	171	2077.631455	2157.80464	2469.8229	2190.64955	2132.42473	2036.13883	2046.4565	2197.40371	2248.639885	2123.595155	NA	NA	NA	NA	-29.8	NA	NA	NA	n
LaVer	Lagoa Vermelha	Paper (d13C), digitised (pollen)	173	2082.273095	2170.26774	2501.1957	2212.48715	2149.14459	2040.33779	2071.7429	2221.22791	2275.885685	2134.027055	NA	NA	NA	NA	-29.6	NA	NA	NA	n
LaVer	Lagoa Vermelha	Paper (d13C), digitised (pollen)	175	2086.914735	2182.73084	2532.5685	2234.32475	2165.86445	2044.53675	2097.0293	2245.05211	2303.131485	2144.458955	NA	NA	NA	NA	-29.5	NA	NA	NA	n
LaVer	Lagoa Vermelha	Paper (d13C), digitised (pollen)	177	2098.314495	2188.41672	2564.3269	2245.31097	2171.13737	2061.48771	2136.5051	2246.741512	2331.904685	2149.961995	NA	NA	NA	NA	-29	NA	NA	NA	n
LaVer	Lagoa Vermelha	Paper (d13C), digitised (pollen)	179	2109.714255	2194.1026	2596.0853	2256.29719	2176.41029	2078.43867	2175.9809	2248.430914	2360.677885	2155.465035	NA	NA	NA	NA	-28.7	NA	NA	NA	n
LaVer	Lagoa Vermelha	Paper (d13C), digitised (pollen)	181	2133.213435	2199.05326	2628.0838	2262.333167	2180.49036	2098.06895	2201.93879	2251.760175	2400.573085	2176.584055	NA	NA	NA	NA	-28.9	NA	NA	NA	n
LaVer	Lagoa Vermelha	Paper (d13C), digitised (pollen)	183	2168.812035	2203.2687	2660.3224	2263.418901	2183.37758	2120.37855	2214.37877	2256.729295	2451.590285	2213.319055	NA	NA	NA	NA	-29.4	NA	NA	NA	n
LaVer	Lagoa Vermelha	Paper (d13C), digitised (pollen)	185	2204.410635	2207.48414	2692.561	2264.504635	2186.2648	2142.68815	2226.81875	2261.698415	2502.607485	2250.054055	NA	NA	NA	NA	-29.7	NA	NA	NA	n
LaVer	Lagoa Vermelha	Paper (d13C), digitised (pollen)	187	2207.518435	2235.78434	2725.349	2268.291935	2202.60222	2151.07647	2230.06881	2271.483275	2543.433485	2254.948335	NA	NA	NA	NA	-30.4	NA	NA	NA	n
LaVer	Lagoa Vermelha	Paper (d13C), digitised (pollen)	189	2210.626235	2264.08454	2758.137	2272.079235	2218.93964	2159.46479	2233.31887	2281.268135	2584.259485	2259.842615	NA	NA	NA	NA	-30.6	NA	NA	NA	n
LaVer	Lagoa Vermelha	Paper (d13C), digitised (pollen)	191	2218.988865	2282.80518	2791.13	2282.037525	2228.90711	2171.60763	2242.9757	2291.111305	2605.569242	2273.403555	NA	NA	NA	NA	-30.4	NA	NA	NA	n
LaVer	Lagoa Vermelha	Paper (d13C), digitised (pollen)	193	2232.606325	2291.94626	2824.328	2298.166805	2232.50463	2187.50499	2259.0393	2301.012785	2607.362756	2295.631155	NA	NA	NA	NA	-30.3	NA	NA	NA	n
LaVer	Lagoa Vermelha	Paper (d13C), digitised (pollen)	195	2246.223785	2301.08734	2857.526	2314.296085	2236.10215	2203.40235	2275.1029	2310.914265	2609.15627	2317.858755	NA	NA	NA	NA	-30.5	NA	NA	NA	n
LaVer	Lagoa Vermelha	Paper (d13C), digitised (pollen)	197	2262.940065	2307.0783	2891.3036	2318.263525	2245.92605	2249.72195	2287.53996	2332.845465	2631.45507	2328.446975	NA	NA	NA	NA	-30.5	NA	NA	NA	n
LaVer	Lagoa Vermelha	Paper (d13C), digitised (pollen)	199	2279.656345	2313.06926	2925.0812	2322.230965	2255.74995	2296.04155	2299.97702	2354.776665	2653.75387	2339.035195	NA	NA	NA	NA	-30.2	NA	NA	NA	n
LaVer	Lagoa Vermelha	Paper (d13C), digitised (pollen)	200	2288.014485	2316.06474	2941.97	2324.214685	2260.6619	2319.20135	2306.19555	2365.742265	2664.90327	2344.329305	NA	NA	NA	NA	NA	0	85.32110092	NA	n
LaVer	Lagoa Vermelha	Paper (d13C), digitised (pollen)	201	2297.702245	2331.80764	2959.1863	2324.992676	2271.0743	2323.17857	2311.46394	2374.493995	2673.75659	2364.861805	NA	NA	NA	NA	-30.8	NA	NA	NA	n
LaVer	Lagoa Vermelha	Paper (d13C), digitised (pollen)	203	2317.077765	2363.29344	2993.6189	2326.548658	2291.8991	2331.13301	2322.00072	2391.997455	2691.46323	2405.926805	NA	NA	NA	NA	-30.1	NA	NA	NA	n
LaVer	Lagoa Vermelha	Paper (d13C), digitised (pollen)	205	2336.453285	2394.77924	3028.0515	2328.10464	2312.7239	2339.08745	2332.5375	2409.500915	2709.16987	2446.991805	NA	NA	NA	NA	-30.3	NA	NA	NA	n
LaVer	Lagoa Vermelha	Paper (d13C), digitised (pollen)	207	2385.827285	2458.16924	3062.9309	2331.97086	2347.3871	2350.81937	2340.09342	2420.505815	2725.21317	2448.822185	NA	NA	NA	NA	-30.5	NA	NA	NA	n
LaVer	Lagoa Vermelha	Paper (d13C), digitised (pollen)	209	2435.201285	2521.55924	3097.8103	2335.83708	2382.0503	2362.55129	2347.64934	2431.510715	2741.25647	2450.652565	NA	NA	NA	NA	-30.4	NA	NA	NA	n
LaVer	Lagoa Vermelha	Paper (d13C), digitised (pollen)	211	2484.167085	2554.89387	3132.1646	2346.65039	2432.6711	2379.83025	2374.871	2438.192655	2767.76882	2461.504185	NA	NA	NA	NA	-30.5	NA	NA	NA	n
LaVer	Lagoa Vermelha	Paper (d13C), digitised (pollen)	213	2532.724685	2558.17313	3165.9938	2364.41079	2499.2495	2402.65625	2421.7584	2440.551635	2804.75022	2481.377045	NA	NA	NA	NA	-30.3	NA	NA	NA	n
LaVer	Lagoa Vermelha	Paper (d13C), digitised (pollen)	215	2581.282285	2561.45239	3199.823	2382.17119	2565.8279	2425.48225	2468.6458	2442.910615	2841.73162	2501.249905	NA	NA	NA	NA	-30.4	NA	NA	NA	n
LaVer	Lagoa Vermelha	Paper (d13C), digitised (pollen)	217	2611.273085	2567.52913	3234.5062	2417.22959	2570.9954	2437.73757	2478.1618	2483.790215	2865.09662	2529.277505	NA	NA	NA	NA	-30.6	NA	NA	NA	n
LaVer	Lagoa Vermelha	Paper (d13C), digitised (pollen)	219	2641.263885	2573.60587	3269.1894	2452.28799	2576.1629	2449.99289	2487.6778	2524.669815	2888.46162	2557.305105	NA	NA	NA	NA	-30.4	NA	NA	NA	n
LaVer	Lagoa Vermelha	Paper (d13C), digitised (pollen)	221	2673.032885	2577.588603	3304.0194	2486.89329	2593.27315	2463.27587	2498.86166	2545.438111	2901.24737	2573.336245	NA	NA	NA	NA	-30.2	NA	NA	NA	n
LaVer	Lagoa Vermelha	Paper (d13C), digitised (pollen)	223	2706.580085	2579.477329	3338.9962	2521.04549	2622.32615	2477.58651	2511.71338	2546.095103	2903.45387	2577.370925	NA	NA	NA	NA	-30.1	NA	NA	NA	n
LaVer	Lagoa Vermelha	Paper (d13C), digitised (pollen)	225	2740.127285	2581.366055	3373.973	2555.19769	2651.37915	2491.89715	2524.5651	2546.752095	2905.66037	2581.405605	NA	NA	NA	NA	-30.5	NA	NA	NA	n
LaVer	Lagoa Vermelha	Paper (d13C), digitised (pollen)	227	2766.681685	2588.506595	3409.5352	2597.45489	2691.11375	2509.30685	2538.89868	2578.169495	2938.19917	2634.555405	NA	NA	NA	NA	-30.7	NA	NA	NA	n
LaVer	Lagoa Vermelha	Paper (d13C), digitised (pollen)	229	2793.236085	2595.647135	3445.0974	2639.71209	2730.84835	2526.71655	2553.23226	2609.586895	2970.73797	2687.705205	NA	NA	NA	NA	-31	NA	NA	NA	n
LaVer	Lagoa Vermelha	Paper (d13C), digitised (pollen)	231	2819.382385	2605.059365	3481.0577	2661.81927	2760.07401	2540.81082	2587.63405	2641.095795	3003.48817	2722.165595	NA	NA	NA	NA	-30.4	NA	NA	NA	n
LaVer	Lagoa Vermelha	Paper (d13C), digitised (pollen)	233	2845.120585	2616.743285	3517.4161	2663.77643	2778.79073	2551.58966	2642.10405	2672.696195	3036.44977	2737.936575	NA	NA	NA	NA	-30.5	NA	NA	NA	n
LaVer	Lagoa Vermelha	Paper (d13C), digitised (pollen)	234	2857.989685	2622.585245	3535.5953	2664.75501	2788.14909	2556.97908	2669.33905	2688.496395	3052.93057	2745.822065	NA	NA	NA	NA	NA	0	94.67889908	NA	n
LaVer	Lagoa Vermelha	Paper (d13C), digitised (pollen)	235	2870.858785	2628.427205	3553.7745	2665.73359	2797.50745	2562.3685	2696.57405	2704.296595	3069.41137	2753.707555	NA	NA	NA	NA	-30.7	NA	NA	NA	n
LaVer	Lagoa Vermelha	Paper (d13C), digitised (pollen)	237	2898.004785	2647.683085	3589.9799	2676.95673	2824.22745	2577.18912	2703.60429	2715.770635	3118.44597	2767.621415	NA	NA	NA	NA	-30.6	NA	NA	NA	n
LaVer	Lagoa Vermelha	Paper (d13C), digitised (pollen)	239	2925.150785	2666.938965	3626.1853	2688.17987	2850.94745	2592.00974	2710.63453	2727.244675	3167.48057	2781.535275	NA	NA	NA	NA	-30.6	NA	NA	NA	n
LaVer	Lagoa Vermelha	Paper (d13C), digitised (pollen)	241	2947.093755	2679.602745	3662.0954	2698.37415	2868.4625	2618.66225	2716.33441	2740.120285	3234.61567	2798.202765	NA	NA	NA	NA	-30.7	NA	NA	NA	n
LaVer	Lagoa Vermelha	Paper (d13C), digitised (pollen)	243	2963.833695	2685.674425	3697.7102	2707.53957	2876.7726	2657.14665	2720.70393	2754.397465	3319.85127	2817.623885	NA	NA	NA	NA	-30.4	NA	NA	NA	n
LaVer	Lagoa Vermelha	Paper (d13C), digitised (pollen)	245	2980.573635	2691.746105	3733.325	2716.70499	2885.0827	2695.63105	2725.07345	2768.674645	3405.08687	2837.045005	NA	NA	NA	NA	-30.6	NA	NA	NA	n
LaVer	Lagoa Vermelha	Paper (d13C), digitised (pollen)	247	2987.861395	2705.899645	3769.009	2754.48819	2894.43358	2721.68985	2772.58065	2784.982945	3416.05897	2849.424585	NA	NA	NA	NA	-30.8	NA	NA	NA	n
LaVer	Lagoa Vermelha	Paper (d13C), digitised (pollen)	249	2995.149155	2720.053185	3804.693	2792.27139	2903.78446	2747.74865	2820.08785	2801.291245	3427.03107	2861.804165	NA	NA	NA	NA	-30.9	NA	NA	NA	n
LaVer	Lagoa Vermelha	Paper (d13C), digitised (pollen)	251	3024.037935	2731.551605	3840.5871	2818.24503	2915.18407	2766.18257	2888.93405	2821.777295	3435.48074	2879.598355	NA	NA	NA	NA	-30.7	NA	NA	NA	n
LaVer	Lagoa Vermelha	Paper (d13C), digitised (pollen)	253	3074.527735	2740.394905	3876.6913	2832.40911	2928.63241	2776.99161	2979.11925	2846.441095	3441.40798	2902.807155	NA	NA	NA	NA	-30.5	NA	NA	NA	n
LaVer	Lagoa Vermelha	Paper (d13C), digitised (pollen)	255	3125.017535	2749.238205	3912.7955	2846.57319	2942.08075	2787.80065	3069.30445	2871.104895	3447.33522	2926.015955	NA	NA	NA	NA	-30.4	NA	NA	NA	n
LaVer	Lagoa Vermelha	Paper (d13C), digitised (pollen)	257	3147.362735	2779.364805	3949.0851	2863.55907	2944.08667	2796.43819	3080.30605	2880.984735	3481.49822	2934.936535	NA	NA	NA	NA	-30.4	NA	NA	NA	n
LaVer	Lagoa Vermelha	Paper (d13C), digitised (pollen)	259	3169.707935	2809.491405	3985.3747	2880.54495	2946.09259	2805.07573	3091.30765	2890.864575	3515.66122	2943.857115	NA	NA	NA	NA	-31	NA	NA	NA	n
LaVer	Lagoa Vermelha	Paper (d13C), digitised (pollen)	261	3192.378635	2835.290405	4022.1521	2892.44099	2955.83781	2819.32094	3112.01915	2919.335595	3543.62382	2955.308235	NA	NA	NA	NA	-31.5	NA	NA	NA	n
LaVer	Lagoa Vermelha	Paper (d13C), digitised (pollen)	263	3215.374835	2856.761805	4059.4173	2899.24719	2973.32233	2839.17382	3142.44055	2966.397795	3565.38602	2969.289895	NA	NA	NA	NA	-31.8	NA	NA	NA	n
LuiCa	Luis Carlos	Paper	2.5	-25.04385	-28.5457	68.7313	24.38364	69.7377	34.75625	-10.86455	81.51475	155.877725	38.6042	NA	NA	NA	NA	-26.49	NA	NA	NA	y
LuiCa	Luis Carlos	Paper	7.5	-11.124	31.983025	173.351775	153.49889	186.84945	153.35775	119.4972	171.71975	247.7912	163.84095	NA	NA	NA	NA	-23.21	NA	NA	NA	y
LuiCa	Luis Carlos	Paper	12.5	12.54545	199.75525	232.239	260.82329	307.2557	226.8375	260.20345	283.9335	344.98595	231.599225	NA	NA	NA	NA	-21.98	NA	NA	NA	y
LuiCa	Luis Carlos	Paper	17.5	363.3285	432.89125	391.43475	401.87519	368.788175	344.35825	423.18445	407.46325	427.52845	393.222	NA	NA	NA	NA	-21.14	NA	NA	NA	y
LuiCa	Luis Carlos	Paper	22.5	820.5115	861.64025	911.31475	749.39669	907.01365	776.907	871.4137	770.992	818.19645	771.6745	NA	NA	NA	NA	-19.06	NA	NA	NA	y
LuiCa	Luis Carlos	Paper	27.5	990.6725	1388.6295	1487.7915	1151.48344	1662.0434	1180.01275	1405.56845	1156.39	1426.42145	1078.64975	NA	NA	NA	NA	-19.35	NA	NA	NA	y
LuiCa	Luis Carlos	Paper	32.5	1459.358	1793.2495	1793.051	1382.86494	1940.4504	1308.306	1632.0387	1537.008	1819.1437	1335.67725	NA	NA	NA	NA	-18.7	NA	NA	NA	n
LuiCa	Luis Carlos	Paper	37.5	1980.0345	2045.09275	1995.53325	1709.33169	2076.2799	1866.286	1779.25195	1976.99825	2053.92495	1728.79225	NA	NA	NA	NA	-18.12	NA	NA	NA	n
LuiCa	Luis Carlos	Paper	42.5	2199.30125	2180.65525	2240.1975	2340.87919	2178.8421	2441.268	2150.5872	2155.13225	2209.42745	2239.82875	NA	NA	NA	NA	-18.16	NA	NA	NA	n
MdIgr	Morro da Igreja	Neotoma	0	-37.2286	-48.795	-61.0042	-25.1488	-59.9969	-82.4257	-49.1091	-89.5918	-14.7087	-46.164	NA	NA	NA	0	NA	3.244120032	8.596918086	NA	n
MdIgr	Morro da Igreja	Neotoma	8	433.2178	898.743	169.0657	353.1954	11.23625	355.107	896.1629	87.70465	341.71655	226.1901	NA	NA	NA	1	NA	3.314121037	8.78962536	NA	n
MdIgr	Morro da Igreja	Neotoma	16	834.9894	1390.751	808.488	1114.1131	92.853	809.4108	1358.2923	263.6321	1035.12555	496.3956	NA	NA	NA	0	NA	2.74049217	6.711409396	NA	n
MdIgr	Morro da Igreja	Neotoma	20	960.1314	1606.213	1149.2748	1407.4847	211.5786	1278.9348	1451.0539	418.6857	1458.81355	682.842	NA	NA	NA	0	NA	6.780870807	11.70592434	NA	n
MdIgr	Morro da Igreja	Neotoma	24	1063.7898	1827.1614	1497.5748	1923.3887	442.7762	1480.4152	1737.3519	572.1829	1837.10755	935.834	NA	NA	NA	NA	NA	7.583274274	11.62296244	NA	n
MdIgr	Morro da Igreja	Neotoma	28	1190.3832	1962.1025	1985.4168	2219.1854	532.4521	1635.5522	1924.3034	672.1514	2090.47885	1261.4731	NA	NA	NA	NA	NA	9.027237354	14.16342412	NA	n
MdIgr	Morro da Igreja	Neotoma	32	1553.8444	2112.2811	2274.0998	2469.7016	609.4515	1956.5948	2135.872	899.8872	2224.48965	1540.5707	NA	NA	NA	NA	NA	8	11.21428571	NA	n
MdIgr	Morro da Igreja	Neotoma	36	2045.2369	2280.7481	2309.76314	2730.3759	719.6722	2370.8184	2431.831	1374.8657	2319.72705	1820.614	NA	NA	NA	NA	NA	9.193548387	13.14516129	NA	n
MdIgr	Morro da Igreja	Neotoma	40	2232.7549	2372.3605	2323.3865	2937.2587	826.0646	2520.5248	2807.7634	2154.7417	2531.80305	2315.766	NA	NA	NA	NA	NA	4.651162791	9.156976744	NA	n
MdIgr	Morro da Igreja	Neotoma	44	2431.1461	2542.9993	2727.2345	3292.7951	996.2826	2738.5008	3281.1874	2298.8725	2640.92145	2342.89284	NA	NA	NA	NA	NA	1.703072936	3.517215846	NA	n
MdIgr	Morro da Igreja	Neotoma	48	2640.4993	2634.3052	2872.7909	3394.77522	1469.8021	2879.3201	3736.3084	2425.3657	2906.95725	2574.31875	NA	NA	NA	NA	NA	1.020408163	3.218210361	NA	n
MdIgr	Morro da Igreja	Neotoma	56	3007.2885	2748.06635	3124.095	3779.0644	2102.5191	3874.0596	4805.1691	3194.5457	3291.02235	2840.03535	NA	NA	NA	NA	NA	1.049069374	3.282571912	NA	n
MdIgr	Morro da Igreja	Neotoma	64	4182.6589	3573.53035	4086.399	5054.3204	3316.8231	4604.1208	5554.8239	3862.2657	3680.47075	3431.11935	NA	NA	NA	NA	NA	0.76754386	2.521929825	NA	n
MdIgr	Morro da Igreja	Neotoma	72	4962.7674	5391.63135	4680.766	6320.3076	3661.358	6171.1348	6243.0834	4603.6092	3947.87625	4201.29345	NA	NA	NA	NA	NA	0.364043685	0.840100812	NA	n
MdIgr	Morro da Igreja	Neotoma	80	5365.1974	5892.06285	6128.972	6921.9709	4087.8771	7954.1368	6988.5409	5977.1952	4295.62705	5153.23945	NA	NA	NA	NA	NA	0.53699284	0.686157518	NA	n
MdIgr	Morro da Igreja	Neotoma	88	7784.6874	6407.21335	6235.659	8376.1641	5002.5471	8176.2867	7564.5572	7866.3132	5780.22205	5478.92495	NA	NA	NA	NA	NA	0.584269663	1.438202247	NA	n
MdIgr	Morro da Igreja	Neotoma	96	8607.7069	6701.3563	6852.4135	8905.0794	6610.379	8716.4368	8114.0669	8463.28695	6611.54755	6982.82595	NA	NA	NA	NA	NA	0.943396226	1.588877855	NA	n
MdIgr	Morro da Igreja	Neotoma	104	9503.1145	7635.7771	7649.6479	9497.9218	7028.11912	9724.5088	8638.9021	9392.87295	7770.57955	9084.70195	NA	NA	NA	NA	NA	0.623182385	1.454092231	NA	n
MdIgr	Morro da Igreja	Neotoma	112	10001.7793	8563.3481	8427.959	10725.6424	7501.33705	10066.5417	8973.5964	10092.49545	8398.92105	9660.74085	NA	NA	NA	NA	NA	1.022304833	2.323420074	NA	n
MdIgr	Morro da Igreja	Neotoma	120	10904.4889	9467.0536	9833.687	11293.8114	7994.67825	10568.6598	9624.0579	10759.52095	8898.90755	10369.0337	NA	NA	NA	NA	NA	0.613496933	2.342442833	NA	n
MdIgr	Morro da Igreja	Neotoma	128	11408.6835	10346.7326	10623.4015	11709.1637	10553.34315	10935.2011	9941.4669	11365.68145	10373.45005	10968.9413	NA	NA	NA	NA	NA	3.076923077	5.527065527	NA	n
MdIgr	Morro da Igreja	Neotoma	136	11998.7501	10819.9656	11205.1308	12007.2926	11184.68975	11113.21335	10412.9856	11923.80515	11416.29505	11384.84346	NA	NA	NA	NA	NA	1.700367647	3.860294118	NA	n
MdIgr	Morro da Igreja	Neotoma	144	12703.7709	11464.5076	12430.538	12607.803	11734.82531	11639.41575	11482.4936	12768.98395	12293.93025	11441.61774	NA	NA	NA	NA	NA	1.106924164	1.95478097	NA	n
MdIta	Morro de Itapeva	Neotoma	0	-45.7787	-60.7897	-51.5107	215.428	-21.8248	-56.0396	-1.62038	24.4134	-36.3563	223.69	NA	2976	NA	NA	NA	3.515625	7.6171875	NA	n
MdIta	Morro de Itapeva	Neotoma	5	123.0443	152.8143	18.2168	259.229	-6.0455	24.7009	5.02682	40.44535	70.2672	335.4485	NA	1814	NA	NA	NA	2.685950413	7.851239669	NA	n
MdIta	Morro de Itapeva	Neotoma	10	172.35065	187.14185	174.9643	428.973	1.58015	61.6875	56.11582	115.82535	135.8577	387.767	NA	1824	NA	NA	NA	3.549060543	8.768267223	NA	n
MdIta	Morro de Itapeva	Neotoma	15	215.1514	204.27645	269.1303	436.4608	283.19315	178.603	220.90182	172.06285	206.0417	427.669	NA	975	NA	NA	NA	1.859504132	7.644628099	NA	n
MdIta	Morro de Itapeva	Neotoma	20	316.2549	358.31195	615.9658	522.2903	474.38065	314.3915	297.38482	218.6237	542.3782	585.261	NA	1164	NA	NA	NA	3.607214429	8.817635271	NA	n
MdIta	Morro de Itapeva	Neotoma	25	833.5499	606.70295	662.69685	682.9603	604.32465	687.123	674.74082	888.3637	628.6487	687.704	NA	970	NA	NA	NA	1.242236025	7.453416149	NA	n
MdIta	Morro de Itapeva	Neotoma	27.5	993.5919	796.46845	774.1916	1208.3778	627.567275	863.0725	932.02582	1335.5287	889.6512	1170.279	NA	1375	NA	NA	NA	1.037344398	5.601659751	NA	n
MdIta	Morro de Itapeva	Neotoma	30	1153.6339	986.23395	885.68635	1733.7953	650.8099	1039.022	1189.31082	1782.6937	1150.6537	1652.854	NA	2022	NA	NA	NA	1.918976546	6.609808102	NA	n
MdIta	Morro de Itapeva	Neotoma	32.5	1296.48965	1344.19895	1116.89285	1870.3743	913.9749	1134.54575	1301.64182	2010.1707	1279.4812	1732.43325	NA	1391	NA	NA	NA	1.394422311	7.96812749	NA	n
MdIta	Morro de Itapeva	Neotoma	35	1439.3454	1702.16395	1348.09935	2006.9533	1177.1399	1230.0695	1413.97282	2237.6477	1408.3087	1812.0125	NA	1910	NA	NA	NA	0.622406639	4.771784232	NA	n
MdIta	Morro de Itapeva	Neotoma	37.5	1640.1959	1973.53895	1568.7296	2175.9498	1628.6624	1661.5795	1761.70282	2371.92345	1601.97045	2178.57	NA	2545	NA	NA	NA	0.203252033	3.658536585	NA	n
MdIta	Morro de Itapeva	Neotoma	40	1841.0464	2244.91395	1789.35985	2344.9463	2080.1849	2093.0895	2109.43282	2506.1992	1795.6322	2545.1275	NA	2413	NA	NA	NA	0.618556701	3.711340206	NA	n
MdIta	Morro de Itapeva	Neotoma	42.5	2275.8339	2443.42795	2105.07985	2437.1563	2479.6224	2402.992	2338.72582	2616.9267	2261.2472	2605.359	NA	2262	NA	NA	NA	0.213219616	3.624733475	NA	n
MdIta	Morro de Itapeva	Neotoma	45	2710.6214	2641.94195	2420.79985	2529.3663	2879.0599	2712.8945	2568.01882	2727.6542	2726.8622	2665.5905	NA	1562	NA	NA	NA	0.621118012	8.074534161	NA	n
MdIta	Morro de Itapeva	Neotoma	47.5	2876.29515	2845.9562	3143.81985	2854.7963	3257.2749	2901.123	2923.06632	2911.64945	3204.9322	2903.85475	NA	3436	NA	NA	NA	0	7.5	NA	n
MdIta	Morro de Itapeva	Neotoma	50	3041.9689	3049.97045	3866.83985	3180.2263	3635.4899	3089.3515	3278.11382	3095.6447	3683.0022	3142.119	NA	3675	NA	NA	NA	0.214592275	8.798283262	NA	n
MdIta	Morro de Itapeva	Neotoma	52.5	3602.8689	3671.78045	4127.11485	3474.7288	3787.39915	3687.479	3518.62057	3629.9747	4113.8297	3573.8215	NA	2076	NA	NA	NA	0	7.551020408	NA	n
MdIta	Morro de Itapeva	Neotoma	55	4163.7689	4293.59045	4387.38985	3769.2313	3939.3084	4285.6065	3759.12732	4164.3047	4544.6572	4005.524	NA	1630	NA	NA	NA	0.215053763	6.021505376	NA	n
MdIta	Morro de Itapeva	Neotoma	57.5	5349.4889	4780.68045	5311.78235	5459.9713	5500.5784	4973.184	5676.07482	5266.2997	5116.9872	5301.934	NA	3697	NA	NA	NA	0.202839757	3.853955375	NA	n
MdIta	Morro de Itapeva	Neotoma	60	6535.2089	5267.77045	6236.17485	7150.7113	7061.8484	5660.7615	7593.02232	6368.2947	5689.3172	6598.344	NA	5217	NA	NA	NA	0.210970464	1.687763713	NA	n
MdIta	Morro de Itapeva	Neotoma	61.25	6995.17765	5842.0317	6627.70485	7408.5613	7457.38465	6304.214	7965.35482	6691.0972	6284.56845	7117.1965	NA	5103	NA	NA	NA	0.204918033	3.073770492	NA	n
MdIta	Morro de Itapeva	Neotoma	62.5	7455.1464	6416.29295	7019.23485	7666.4113	7852.9209	6947.6665	8337.68732	7013.8997	6879.8197	7636.049	NA	9417	NA	NA	NA	0.595238095	1.785714286	NA	n
MdIta	Morro de Itapeva	Neotoma	63.75	7915.11515	6990.5542	7410.76485	7924.2613	8248.45715	7591.119	8710.01982	7336.7022	7475.07095	8154.9015	NA	7192	NA	NA	NA	0.598802395	3.193612774	NA	n
MdIta	Morro de Itapeva	Neotoma	65	8375.0839	7564.81545	7802.29485	8182.1113	8643.9934	8234.5715	9082.35232	7659.5047	8070.3222	8673.754	NA	4458	NA	NA	NA	0.416666667	1.666666667	NA	n
MdIta	Morro de Itapeva	Neotoma	66.25	8631.9764	8077.6992	8182.84735	8427.78505	8773.5409	8569.69025	9086.06492	8151.4497	8289.0747	8684.658488	NA	4507	NA	NA	NA	0.393700787	1.771653543	NA	n
MdIta	Morro de Itapeva	Neotoma	67.5	8888.8689	8590.58295	8563.39985	8673.4588	8903.0884	8904.809	9089.77752	8643.3947	8507.8272	8695.562975	NA	9348	NA	NA	NA	0.4	2.8	NA	n
MdIta	Morro de Itapeva	Neotoma	70	9402.6539	9616.35045	9324.50485	9164.8063	9162.1834	9575.0465	9097.20272	9627.2847	8945.3322	8717.37195	NA	12669	NA	NA	NA	0.204918033	1.844262295	NA	n
MdIta	Morro de Itapeva	Neotoma	72.5	10062.0864	10307.86295	9899.51985	9196.2958	10186.5809	9671.73025	10095.49772	9921.4422	9490.0672	8806.0372	NA	12463	NA	NA	NA	0.404040404	2.02020202	NA	n
MdIta	Morro de Itapeva	Neotoma	75	10721.5189	10999.37545	10474.53485	9227.7853	11210.9784	9768.414	11093.79272	10215.5997	10034.8022	8894.70245	NA	12289	NA	NA	NA	0.840336134	2.100840336	NA	n
MdIta	Morro de Itapeva	Neotoma	80	11428.4439	11061.45445	11044.48985	9647.0543	13022.6134	10167.8645	13523.42272	10483.2597	10546.3422	8982.56945	NA	13834	NA	NA	NA	0.622406639	1.659751037	NA	n
MdIta	Morro de Itapeva	Neotoma	85	11719.9649	12187.32945	11876.23485	10807.5593	13892.5984	10395.284	14291.66772	11918.1747	10983.5232	9805.81445	NA	9027	NA	NA	NA	0.408997955	1.226993865	NA	n
MdIta	Morro de Itapeva	Neotoma	90	12201.5309	13065.88445	12161.90635	11025.0008	15262.4184	12119.039	15533.86272	12319.7962	11394.7697	11715.18445	NA	4335	NA	NA	NA	0	1.022494888	NA	n
MdIta	Morro de Itapeva	Neotoma	95	16749.2409	15983.09445	12901.46135	11375.3178	15936.9884	13728.274	16929.64772	14451.1162	16110.1147	13974.46445	NA	8448	NA	NA	NA	0.609756098	2.642276423	NA	n
MdIta	Morro de Itapeva	Neotoma	100	17370.2309	17034.96945	15673.15135	13516.4578	16613.4734	16696.454	17924.73272	16877.7262	16987.3797	17068.59445	NA	7223	NA	NA	NA	0.403225806	1.008064516	NA	n
MdIta	Morro de Itapeva	Neotoma	105	17886.0859	17221.41845	17863.69635	13731.8533	18079.8084	18209.194	18294.91072	17639.0212	17050.4532	17684.81945	NA	8815	NA	NA	NA	0.371057514	1.85528757	NA	n
MdIta	Morro de Itapeva	Neotoma	110	18788.7159	18022.10845	18446.60635	14183.8958	18388.0504	18408.419	18299.50647	17744.7737	18561.4732	18015.67995	NA	6242	NA	NA	NA	0.2	1.4	NA	n
MdIta	Morro de Itapeva	Neotoma	115	18964.3219	18918.72845	19185.85635	14421.2063	20166.9654	18646.731	18492.41847	18364.2437	18640.4627	18608.50995	NA	7447	NA	NA	NA	0.614754098	2.254098361	NA	n
MdIta	Morro de Itapeva	Neotoma	120	20951.1669	20044.85845	20308.42635	15070.7813	20590.1449	19269.646	19306.50347	18934.4287	19305.3077	19360.97995	NA	8127	NA	NA	NA	0.204498978	1.022494888	NA	n
MdIta	Morro de Itapeva	Neotoma	122.5	21256.6944	20374.76345	20489.25435	17566.1013	20833.36565	20153.096	20025.94347	20135.1637	19687.5552	20027.47245	NA	8700	NA	NA	NA	0	0.396825397	NA	n
MdIta	Morro de Itapeva	Neotoma	125	21562.2219	20704.66845	20670.08235	20061.4213	21076.5864	21036.546	20745.38347	21335.8987	20069.8027	20693.96495	NA	19296	NA	NA	NA	0	0.210084034	NA	n
MdIta	Morro de Itapeva	Neotoma	130	22567.6919	24024.44845	22602.34735	23202.9363	21237.8154	21696.746	22597.52847	21481.7072	23770.9627	22226.13995	NA	12660	NA	NA	NA	0	0.610997963	NA	n
MdIta	Morro de Itapeva	Neotoma	135	25161.1319	24232.69745	23429.85735	24356.1263	22552.4004	24099.376	23166.16347	21996.1522	24369.9577	22871.36995	NA	7667	NA	NA	NA	0	0.389105058	NA	n
PindS_pd	Pinhal da Serra	This study	1.5	-41.3434	-21.6651	-20.06575	19.84875	-60.82629	-39.3644	-56.8155	-50.99675	-40.2966	-33.68215	NA	60.99999801	NA	1	NA	6.944444444	30.55555556	NA	y
PindS_pd	Pinhal da Serra	This study	3	-16.1338	19.6395	45.3563	88.8474	-51.14208	-23.3348	-33.1563	-35.8772	-9.2178	-0.9829	NA	NA	NA	NA	-25.10492023	NA	NA	NA	y
PindS_pd	Pinhal da Serra	This study	3.5	-7.7306	33.4077	67.16365	111.84695	-47.91401	-17.9916	-25.2699	-30.83735	1.1418	9.91685	NA	70.00000234	NA	1	NA	2.23880597	17.1641791	NA	y
PindS_pd	Pinhal da Serra	This study	6.5	44.49115	145.0974	148.34485	196.71245	102.8851	31.5192	43.20225	-6.86177	62.39625	64.5797	NA	52.00000056	NA	1	NA	4.918032787	22.95081967	NA	y
PindS_pd	Pinhal da Serra	This study	12	340.1415	428.9015	416.6182	316.4311	483.5734	283.7974	214.8258	206.6199	227.5593	172.7493	NA	NA	NA	NA	-22.74030052	NA	NA	NA	y
PindS_pd	Pinhal da Serra	This study	15.5	698.4217	614.5294	768.88125	446.6225	565.17225	567.4783	351.77705	503.02695	379.91625	285.67195	NA	105.999999	NA	0	NA	4.580152672	15.26717557	NA	y
PindS_pd	Pinhal da Serra	This study	21	803.1938	678.63453	820.41119	558.2791	631.6599	773.29869	698.7569	608.8269	494.7369	568.8073	NA	NA	NA	NA	-21.85580808	NA	NA	NA	y
PindS_pd	Pinhal da Serra	This study	22.5	834.16475	690.152625	830.070425	642.7741	671.06595	778.983975	728.3498	670.58805	528.90135	621.70885	NA	196.9999966	NA	0	NA	5.208333333	14.58333333	NA	y
PindS_pd	Pinhal da Serra	This study	27.5	895.481025	763.57745	899.41115	848.76485	771.54545	837.0362	844.16705	797.2001	742.63435	762.3246	NA	151.0000035	NA	1	NA	8.928571429	23.21428571	NA	y
PindS_pd	Pinhal da Serra	This study	31	927.04425	904.56835	959.46356	987.0203	958.7232	1032.02195	1083.3618	894.2323	946.2806	957.0991	NA	NA	NA	NA	-21.28307629	NA	NA	NA	y
PindS_pd	Pinhal da Serra	This study	32.5	959.84205	1034.7127	969.679175	1096.65485	1187.2857	1251.63545	1342.4103	1004.2654	1016.5616	1170.5911	NA	94	NA	0	NA	6.593406593	15.38461538	NA	y
PindS_pd	Pinhal da Serra	This study	39.5	1427.34495	1540.9803	1433.7469	1719.43275	1775.20655	1878.0104	1825.69405	1672.0879	1440.53495	1953.11775	NA	78	NA	0	NA	4.166666667	9.027777778	NA	n
PindS_pd	Pinhal da Serra	This study	41	1605.05205	1713.88045	1629.4852	1864.1288	1889.0897	1976.95625	1894.0502	1805.9372	1634.3251	2062.4647	NA	NA	NA	NA	-20.52873553	NA	NA	NA	n
PindS_pd	Pinhal da Serra	This study	49	2442.99965	2656.22605	3660.4252	3315.4536	2951.2137	2608.99065	4223.3698	2177.7772	3871.9091	3849.8371	NA	NA	NA	NA	-21.72436916	NA	NA	NA	n
PindS_pd	Pinhal da Serra	This study	54.5	2723.1609	3037.68195	5554.4782	4333.8801	3598.0717	3066.21635	5009.4419	2576.8013	4887.4871	6151.8531	NA	92.99999888	NA	NA	NA	1.257861635	6.918238994	NA	n
PindS_pd	Pinhal da Serra	This study	62	3687.98025	3557.39045	7128.9502	5002.5831	4278.1907	5408.38225	6163.483	3962.0379	6000.3031	6704.0514	NA	NA	NA	NA	-21.37203895	NA	NA	NA	n
PindS_pd	Pinhal da Serra	This study	66.5	4050.1497	4578.43895	7754.7322	5752.5456	5310.4127	5731.43335	6370.4893	4787.6319	7248.5041	7475.0046	NA	30.99999848	NA	NA	NA	0	10.18518519	NA	n
PindS_pd	Pinhal da Serra	This study	71	4790.69105	6133.87045	8643.4982	6958.4251	6822.7087	6205.40545	7046.0848	5729.3709	9148.8711	9002.2886	NA	NA	NA	NA	-22.16550564	NA	NA	NA	n
PindS_pd	Pinhal da Serra	This study	77.5	8409.65555	7613.42395	10463.82595	9358.3411	9375.9682	7624.2472	8787.7818	9068.9849	9849.1706	9718.49785	NA	52.99999951	NA	NA	NA	NA	NA	NA	n
PindS_pd	Pinhal da Serra	This study	81	10062.47105	8354.66645	10531.2884	10379.7901	10062.1367	8013.26195	9406.6879	10494.5256	10276.7914	10028.8431	NA	NA	NA	NA	-21.55581261	NA	NA	NA	n
PindS_pd	Pinhal da Serra	This study	91	11643.91705	11703.78745	11280.2472	11604.6691	11852.5667	11670.53595	11297.2842	11183.2334	11166.4196	11660.5991	NA	NA	NA	NA	-21.99454356	NA	NA	NA	n
PindS_pd	Pinhal da Serra	This study	91.5	11867.17655	11949.25545	11363.5597	11780.8526	12180.7397	11908.55545	11339.61765	11267.5599	11243.9786	11899.1261	NA	38.00000147	NA	NA	NA	NA	NA	NA	n
PindS_pd	Pinhal da Serra	This study	99	13602.21145	16980.53145	12539.1232	13633.6931	15158.6387	13727.16275	13876.1478	12784.7374	12157.5088	13935.6607	NA	NA	NA	NA	-23.25794601	NA	NA	NA	n
PindS_pd	Pinhal da Serra	This study	104.5	16005.54755	18400.24795	14310.1512	18588.2821	15423.08525	14241.80345	15356.3298	15433.5949	14238.2091	14785.4556	NA	114.9999999	NA	NA	NA	NA	NA	NA	n
PindS_pd	Pinhal da Serra	This study	115	17873.86555	19033.36195	16723.8572	22218.0631	19881.5767	16067.10045	17380.8233	17323.3704	17119.3241	17163.3321	NA	NA	NA	NA	-27.94981062	NA	NA	NA	n
PindS_pd	Pinhal da Serra	This study	116.5	17999.0935	19293.53245	17960.8232	22308.87565	19939.8778	16270.30395	18377.9318	17388.4146	18087.4631	18626.3151	NA	77.00000188	NA	NA	NA	NA	NA	NA	n
PindS_pd	Pinhal da Serra	This study	128.5	22591.85155	24848.52595	21826.9422	24325.2906	24591.6132	21039.60545	23252.5978	21344.0324	23843.9731	23384.5796	NA	258.999997	NA	NA	NA	NA	NA	NA	n
PindS_pd	Pinhal da Serra	This study	136	24732.88755	26598.48695	24059.3552	25462.4626	25586.4622	23944.48845	24984.4343	24396.8414	26807.1898	26351.3289	NA	NA	NA	NA	-26.62672763	NA	NA	NA	n
PindS_pd	Pinhal da Serra	This study	140.5	26896.42655	27045.222	27203.9992	27195.4841	27164.5852	27033.88245	27109.4373	27251.7099	26930.1316	26570.2321	NA	332.0000099	NA	NA	NA	NA	NA	NA	n
PindS_pd	Pinhal da Serra	This study	146	29236.51755	27453.17405	28324.7962	28352.8716	28030.3962	27924.98145	28670.1123	28935.6394	27629.2569	27414.3251	NA	NA	NA	NA	-24.05604481	NA	NA	NA	n
PindS_pd	Pinhal da Serra	This study	154.5	30939.30355	28678.95445	33009.3412	29785.0636	29892.7022	30229.50795	31086.8178	30712.6589	29043.4211	29239.3896	NA	426.0000077	NA	NA	NA	NA	NA	NA	n
PindS_pd	Pinhal da Serra	This study	166.5	34312.63955	33369.23755	34631.8797	33617.3141	34309.8127	32208.99535	33662.8713	34523.7919	31093.6571	34835.8181	NA	655.9999732	NA	NA	NA	NA	NA	NA	n
PindS_pd	Pinhal da Serra	This study	171	35072.11055	33973.13245	35191.6007	35011.1606	35245.1063	32951.82895	34366.2473	36021.3994	32027.2196	36362.9231	NA	NA	NA	NA	-22.92962191	NA	NA	NA	n
PindS_pd	Pinhal da Serra	This study	178.5	36875.17005	35425.9429	36078.84525	35918.3271	37504.8882	35942.98595	35963.3333	37993.6859	34213.3146	38121.7706	NA	403.0000112	NA	NA	NA	NA	NA	NA	n
PindS_pd	Pinhal da Serra	This study	190.5	39293.19355	38334.9055	38534.7302	39567.2201	39003.2877	39495.0339	37832.0228	39549.5579	39002.3356	39362.0681	NA	437.0000031	NA	NA	NA	NA	NA	NA	n
PindS_pd	Pinhal da Serra	This study	191	39364.22655	38366.78555	38733.8582	39613.5436	39097.1122	39533.19185	38062.2713	39669.1739	39096.1906	39461.4371	NA	NA	NA	NA	-22.55872948	NA	NA	NA	n
ProMata_F1	Pro Mata forest profile 1	Paper	0	102.208	-51.0876	193.237	18.9781	3.81179	133.157	-69.5168	75.9085	38.799	106.345	d13C_1	NA	NA	NA	-27.2	NA	NA	NA	n
ProMata_F1	Pro Mata forest profile 1	Paper	3	163.3366	-11.9727	201.26251	131.5543	31.3658	190.0655	60.0214	102.89134	108.4962	142.9798	d13C_1	NA	NA	NA	-26.396	NA	NA	NA	n
ProMata_F1	Pro Mata forest profile 1	Paper	9	221.89052	52.55386	215.89253	240.75778	131.09394	249.05018	236.1902	238.3467	253.9666	256.5254	d13C_1	NA	NA	NA	-24.654	NA	NA	NA	n
ProMata_F1	Pro Mata forest profile 1	Paper	17.5	531.97065	508.11535	521.9327	517.4612	346.39339	536.47635	512.7227	505.51165	506.10425	499.744	d13C_1	NA	NA	NA	-23.314	NA	NA	NA	n
ProMata_F1	Pro Mata forest profile 1	Paper	30.5	1134.20695	1201.2599	1267.473	1222.85765	1225.94989	1273.50255	1235.3283	1277.54895	1240.57345	1184.97045	d13C_1	NA	NA	NA	-23.046	NA	NA	NA	n
ProMata_F1	Pro Mata forest profile 1	Paper	45.5	1599.97729	1358.3858	1679.3399	1546.3777	1586.23324	1540.075935	1626.354745	1547.8985	1628.294085	1565.18605	d13C_1	NA	NA	NA	-22.644	NA	NA	NA	n
ProMata_F1	Pro Mata forest profile 1	Paper	58.5	1842.9019	1691.5378	1887.8096	1850.750215	1846.41129	1674.36716	1811.4107	1766.43705	1825.98865	1685.106545	d13C_1	NA	NA	NA	-22.108	NA	NA	NA	n
ProMata_F1	Pro Mata forest profile 1	Paper	76.5	2171.42155	2132.65535	2081.88192	2247.931305	2163.72989	1920.08015	2030.60927	2030.87128	2126.98955	1907.324745	d13C_1	NA	NA	NA	-23.046	NA	NA	NA	n
ProMata_F1	Pro Mata forest profile 1	Paper	106.5	2678.23555	2608.6469	2657.741595	2539.222305	2723.86049	2445.93115	2726.852	2547.40528	2570.37602	2607.8303	d13C_1	NA	NA	NA	-23.448	NA	NA	NA	n
ProMata_G1	Pro Mata grassland profile 1	Paper	4.5	130.2875	296.43365	12.9605	103.7987	47.2115	137.2845	224.8255	275.186	153.98585	44.7204	d13C_1	NA	NA	NA	-14.202	NA	NA	NA	n
ProMata_G1	Pro Mata grassland profile 1	Paper	14.5	1705.5475	607.81275	1416.40925	1640.5684	559.7305	757.0245	846.03295	1366.9225	1244.1225	842.371	d13C_1	NA	NA	NA	-15.14	NA	NA	NA	n
ProMata_G1	Pro Mata grassland profile 1	Paper	25.5	3081.0215	2178.072	2799.965	2521.05325	1393.208	1494.3815	1981.2621	3633.72215	1994.4425	1987.41	d13C_1	NA	NA	NA	-15.14	NA	NA	NA	n
ProMata_G1	Pro Mata grassland profile 1	Paper	35.5	4245.2865	3557.5675	4285.57155	3916.42985	3838.9805	2878.0025	4310.3695	4234.18003	3728.4015	4259.9095	d13C_1	NA	NA	NA	-14.738	NA	NA	NA	n
ProMata_G1	Pro Mata grassland profile 1	Paper	45	4830.2975	5013.3725	4974.3785	4672.7294	4952.151	4955.261	4847.018	4896.4628	4691.4435	4864.002	d13C_1	NA	NA	NA	-15.14	NA	NA	NA	n
ProMata_G1	Pro Mata grassland profile 1	Paper	56	6159.2275	6469.7191	5943.0805	5491.5774	5930.5271	6015.2859	5301.65445	6449.9345	6209.8255	6411.2577	d13C_1	NA	NA	NA	-15.14	NA	NA	NA	n
ProMata_G1	Pro Mata grassland profile 1	Paper	68.5	7096.34945	7097.3089	7279.5925	7126.687	7278.0476	7160.4685	7293.83915	7102.8135	7244.5945	7113.28645	d13C_1	NA	NA	NA	-15.408	NA	NA	NA	n
ProMata_most	Pro Mata other profiles	Paper	5	29.3819	38.4545	56.5081	34.3475	117.475	24.987	50.8979	63.6858	89.911	-505.8771	d13C_1	NA	NA	NA	-16.078	NA	NA	NA	n
ProMata_most	Pro Mata other profiles	Paper	13.5	634.8583	736.4389	687.6061	734.6352	736.0767	670.6597	666.7202	720.9715	742.8177	358.869	d13C_1	NA	NA	NA	-17.016	NA	NA	NA	n
ProMata_most	Pro Mata other profiles	Paper	24.5	1844.4953	1912.6577	1765.756	1736.455	1993.1053	1975.8935	1942.735	1981.084	1974.8705	2001.7715	d13C_1	NA	NA	NA	-16.212	NA	NA	NA	n
ProMata_most	Pro Mata other profiles	Paper	101	11872.4298	13107.4777	11905.7535	11770.2496	11813.67215	14451.4492	11184.7201	12333.41845	12154.8685	12955.95915	d13C_1	NA	NA	NA	-32	NA	NA	NA	n
ProMata_most	Pro Mata other profiles	Paper	111	12052.5828	13291.6927	12014.6705	11857.9311	12010.02915	14475.0046	11355.5911	12411.81235	12359.0155	13019.05975	d13C_1	NA	NA	NA	-13.4	NA	NA	NA	n
ProMata_most	Pro Mata other profiles	Paper	5	29.3819	38.4545	56.5081	34.3475	117.475	24.987	50.8979	63.6858	89.911	-505.8771	d13C_10	NA	NA	NA	-16.212	NA	NA	NA	n
ProMata_most	Pro Mata other profiles	Paper	18	935.8174	1017.2617	931.15225	1013.9958	1007.17755	969.2227	943.4477	1048.42255	1018.6908	1013.5965	d13C_10	NA	NA	NA	-15.274	NA	NA	NA	n
ProMata_most	Pro Mata other profiles	Paper	110	11872.4298	13107.4777	11905.7535	11770.2496	11813.67215	14451.4492	11184.7201	12333.41845	12154.8685	12955.95915	d13C_10	NA	NA	NA	-32	NA	NA	NA	n
ProMata_most	Pro Mata other profiles	Paper	111	12052.5828	13291.6927	12014.6705	11857.9311	12010.02915	14475.0046	11355.5911	12411.81235	12359.0155	13019.05975	d13C_10	NA	NA	NA	-13.4	NA	NA	NA	n
ProMata_most	Pro Mata other profiles	Paper	5	29.3819	38.4545	56.5081	34.3475	117.475	24.987	50.8979	63.6858	89.911	-505.8771	d13C_11	NA	NA	NA	-13.934	NA	NA	NA	n
ProMata_most	Pro Mata other profiles	Paper	14	663.7958	765.7487	706.66025	762.45875	764.40605	701.7755	691.7245	759.52675	773.27925	449.919	d13C_11	NA	NA	NA	-13.398	NA	NA	NA	n
ProMata_most	Pro Mata other profiles	Paper	25.5	2211.4343	2302.9457	2085.6085	2012.5435	2443.0873	2423.2805	2364.925	2406.1135	2418.233	2442.878	d13C_11	NA	NA	NA	-13.666	NA	NA	NA	n
ProMata_most	Pro Mata other profiles	Paper	39	3342.08805	3238.2422	3302.40325	3380.74925	3224.7953	3102.48325	3292.55925	3316.65875	3255.56675	3306.803	d13C_11	NA	NA	NA	-14.202	NA	NA	NA	n
ProMata_most	Pro Mata other profiles	Paper	49.5	5763.6838	6039.3742	6247.6575	6386.1565	6183.82505	6548.5445	6356.0145	6460.4205	6200.532	6386.6165	d13C_11	NA	NA	NA	-15.14	NA	NA	NA	n
ProMata_most	Pro Mata other profiles	Paper	62.5	6691.7443	6918.30195	6726.53735	6788.1188	6761.9742	6871.2097	6888.55135	6912.4265	6750.5416	6879.4964	d13C_11	NA	NA	NA	-16.078	NA	NA	NA	n
ProMata_most	Pro Mata other profiles	Paper	71	8183.7283	7679.1102	7498.55405	7939.2419	8053.8963	7659.28615	7296.8128	7855.85485	7382.4825	8093.78335	d13C_11	NA	NA	NA	-15.81	NA	NA	NA	n
ProMata_most	Pro Mata other profiles	Paper	88.5	9228.7248	8997.8122	9450.7785	9366.2531	9293.25115	8925.327	9260.643	9049.63525	8946.6465	9444.75735	d13C_11	NA	NA	NA	-16.346	NA	NA	NA	n
ProMata_most	Pro Mata other profiles	Paper	110	11872.4298	13107.4777	11905.7535	11770.2496	11813.67215	14451.4492	11184.7201	12333.41845	12154.8685	12955.95915	d13C_11	NA	NA	NA	-32	NA	NA	NA	n
ProMata_most	Pro Mata other profiles	Paper	111	12052.5828	13291.6927	12014.6705	11857.9311	12010.02915	14475.0046	11355.5911	12411.81235	12359.0155	13019.05975	d13C_11	NA	NA	NA	-13.4	NA	NA	NA	n
ProMata_most	Pro Mata other profiles	Paper	5	44.9665	49.57705	82.4267	66.44975	231.769	129.5675	95.92705	104.6971	201.599	-459.68995	d13C_2	NA	NA	NA	-18.758	NA	NA	NA	n
ProMata_most	Pro Mata other profiles	Paper	16.5	808.4833	912.2977	801.931	901.5765	906.0528	857.3545	816.746	952.303	925.587	905.169	d13C_2	NA	NA	NA	-15.408	NA	NA	NA	n
ProMata_most	Pro Mata other profiles	Paper	27.5	2483.4041	2603.5649	2316.68045	2293.6095	2782.4137	2742.6214	2685.91305	2699.04025	2755.8811	2752.14065	d13C_2	NA	NA	NA	-14.738	NA	NA	NA	n
ProMata_most	Pro Mata other profiles	Paper	37	3257.5584	3120.944	3233.6461	3325.8473	3192.32705	3067.2259	3173.0103	3205.8359	3228.755	3253.2617	d13C_2	NA	NA	NA	-15.274	NA	NA	NA	n
ProMata_most	Pro Mata other profiles	Paper	47	5599.4458	5800.2817	5968.536	6044.0125	5852.23655	6377.663	5929.155	6019.4985	5929.488	6024.281	d13C_2	NA	NA	NA	-15.542	NA	NA	NA	n
ProMata_most	Pro Mata other profiles	Paper	55	6505.4908	6269.5992	6600.377	6651.5416	6450.59365	6797.359	6777.7715	6782.91275	6572.7795	6869.1085	d13C_2	NA	NA	NA	-15.944	NA	NA	NA	n
ProMata_most	Pro Mata other profiles	Paper	110	11872.4298	13107.4777	11905.7535	11770.2496	11813.67215	14451.4492	11184.7201	12333.41845	12154.8685	12955.95915	d13C_2	NA	NA	NA	-32	NA	NA	NA	n
ProMata_most	Pro Mata other profiles	Paper	111	12052.5828	13291.6927	12014.6705	11857.9311	12010.02915	14475.0046	11355.5911	12411.81235	12359.0155	13019.05975	d13C_2	NA	NA	NA	-13.4	NA	NA	NA	n
ProMata_most	Pro Mata other profiles	Paper	5.5	60.5511	60.6996	108.3453	98.552	346.063	234.148	140.9562	145.7084	313.287	-413.5028	d13C_3	NA	NA	NA	-17.15	NA	NA	NA	n
ProMata_most	Pro Mata other profiles	Paper	22	1232.9303	1262.1777	1232.6685	1276.3075	1243.1353	1230.2485	1239.085	1272.7015	1235.933	1266.594	d13C_3	NA	NA	NA	-17.552	NA	NA	NA	n
ProMata_most	Pro Mata other profiles	Paper	41	3482.9708	3433.7392	3416.9985	3472.2525	3278.90905	3161.2455	3491.8075	3501.3635	3300.253	3396.0385	d13C_3	NA	NA	NA	-16.346	NA	NA	NA	n
ProMata_most	Pro Mata other profiles	Paper	57	6691.7443	6918.30195	6726.53735	6788.1188	6761.9742	6871.2097	6888.55135	6912.4265	6750.5416	6879.4964	d13C_3	NA	NA	NA	-16.212	NA	NA	NA	n
ProMata_most	Pro Mata other profiles	Paper	76.5	8379.3339	7888.2516	7657.081	8057.54055	8217.38195	7718.89775	7453.41	7928.90675	7518.5415	8345.44635	d13C_3	NA	NA	NA	-17.15	NA	NA	NA	n
ProMata_most	Pro Mata other profiles	Paper	87.5	9171.0993	8904.2792	9340.9115	9230.9266	9146.69765	8884.646	9121.204	8939.40125	8846.7555	9335.16435	d13C_3	NA	NA	NA	-17.284	NA	NA	NA	n
ProMata_most	Pro Mata other profiles	Paper	110	11872.4298	13107.4777	11905.7535	11770.2496	11813.67215	14451.4492	11184.7201	12333.41845	12154.8685	12955.95915	d13C_3	NA	NA	NA	-32	NA	NA	NA	n
ProMata_most	Pro Mata other profiles	Paper	111	12052.5828	13291.6927	12014.6705	11857.9311	12010.02915	14475.0046	11355.5911	12411.81235	12359.0155	13019.05975	d13C_3	NA	NA	NA	-13.4	NA	NA	NA	n
ProMata_most	Pro Mata other profiles	Paper	5	29.3819	38.4545	56.5081	34.3475	117.475	24.987	50.8979	63.6858	89.911	-505.8771	d13C_4	NA	NA	NA	-24.788	NA	NA	NA	n
ProMata_most	Pro Mata other profiles	Paper	16	779.5458	882.9879	782.87685	873.75295	877.72345	826.2387	791.7417	913.74775	895.12545	814.119	d13C_4	NA	NA	NA	-19.428	NA	NA	NA	n
ProMata_most	Pro Mata other profiles	Paper	26	2483.4041	2603.5649	2316.68045	2293.6095	2782.4137	2742.6214	2685.91305	2699.04025	2755.8811	2752.14065	d13C_4	NA	NA	NA	-18.758	NA	NA	NA	n
ProMata_most	Pro Mata other profiles	Paper	30	3201.2053	3042.7452	3187.808	3289.246	3170.68155	3043.721	3093.311	3131.954	3210.8805	3217.5675	d13C_4	NA	NA	NA	-17.284	NA	NA	NA	n
ProMata_most	Pro Mata other profiles	Paper	42	5141.4413	5204.9887	5294.7	5273.6205	5097.52105	5799.699	5045.131	5106.302	5259.9985	5217.9535	d13C_4	NA	NA	NA	-17.15	NA	NA	NA	n
ProMata_most	Pro Mata other profiles	Paper	110	11872.4298	13107.4777	11905.7535	11770.2496	11813.67215	14451.4492	11184.7201	12333.41845	12154.8685	12955.95915	d13C_4	NA	NA	NA	-32	NA	NA	NA	n
ProMata_most	Pro Mata other profiles	Paper	111	12052.5828	13291.6927	12014.6705	11857.9311	12010.02915	14475.0046	11355.5911	12411.81235	12359.0155	13019.05975	d13C_4	NA	NA	NA	-13.4	NA	NA	NA	n
ProMata_most	Pro Mata other profiles	Paper	3.5	-1.7873	16.2094	4.6709	-29.857	-111.113	-184.174	-39.1604	-18.3368	-133.465	-598.2514	d13C_5	NA	NA	NA	-24.922	NA	NA	NA	n
ProMata_most	Pro Mata other profiles	Paper	14.5	750.6083	853.6781	763.8227	845.9294	849.3941	795.1229	766.7374	875.1925	864.6639	723.069	d13C_5	NA	NA	NA	-20.768	NA	NA	NA	n
ProMata_most	Pro Mata other profiles	Paper	29.5	2620.1231	2805.7009	2405.8652	2778.6445	2979.1057	2848.0359	2883.5533	2746.909	2966.2466	2828.0989	d13C_5	NA	NA	NA	-17.284	NA	NA	NA	n
ProMata_most	Pro Mata other profiles	Paper	40	3426.6177	3355.5404	3371.1604	3435.6512	3257.26355	3137.7406	3412.1082	3427.4816	3282.3785	3360.3443	d13C_5	NA	NA	NA	-16.078	NA	NA	NA	n
ProMata_most	Pro Mata other profiles	Paper	52.5	6189.3333	6234.1842	6517.05775	6632.89705	6427.73885	6729.91225	6709.1795	6768.640625	6477.00375	6748.641	d13C_5	NA	NA	NA	-15.81	NA	NA	NA	n
ProMata_most	Pro Mata other profiles	Paper	63	7652.3323	7169.5903	7220.6356	7619.7981	7584.60465	7457.117	7211.2297	7619.77125	7191.1101	7494.22785	d13C_5	NA	NA	NA	-17.284	NA	NA	NA	n
ProMata_most	Pro Mata other profiles	Paper	77.5	9055.8483	8717.2132	9121.1775	8960.2736	8853.59065	8803.284	8842.326	8718.93325	8646.9735	9115.97835	d13C_5	NA	NA	NA	-17.954	NA	NA	NA	n
ProMata_most	Pro Mata other profiles	Paper	89	10961.9452	11129.1712	10828.1908	11020.3456	10368.93845	11858.937	10554.54658	10947.50925	11146.0259	10717.82285	d13C_5	NA	NA	NA	-19.428	NA	NA	NA	n
ProMata_most	Pro Mata other profiles	Paper	110	11872.4298	13107.4777	11905.7535	11770.2496	11813.67215	14451.4492	11184.7201	12333.41845	12154.8685	12955.95915	d13C_5	NA	NA	NA	-32	NA	NA	NA	n
ProMata_most	Pro Mata other profiles	Paper	111	12052.5828	13291.6927	12014.6705	11857.9311	12010.02915	14475.0046	11355.5911	12411.81235	12359.0155	13019.05975	d13C_5	NA	NA	NA	-13.4	NA	NA	NA	n
ProMata_most	Pro Mata other profiles	Paper	3	-17.3719	5.08685	-21.2477	-61.95925	-225.407	-288.7545	-84.18955	-59.3481	-245.153	-644.43855	d13C_6	NA	NA	NA	-24.386	NA	NA	NA	n
ProMata_most	Pro Mata other profiles	Paper	6	519.1083	619.1997	611.3895	623.341	622.7593	546.1965	566.703	566.7505	620.9715	-5.331	d13C_6	NA	NA	NA	-19.294	NA	NA	NA	n
ProMata_most	Pro Mata other profiles	Paper	22	1844.4953	1912.6577	1765.756	1736.455	1993.1053	1975.8935	1942.735	1981.084	1974.8705	2001.7715	d13C_6	NA	NA	NA	-17.418	NA	NA	NA	n
ProMata_most	Pro Mata other profiles	Paper	110	11872.4298	13107.4777	11905.7535	11770.2496	11813.67215	14451.4492	11184.7201	12333.41845	12154.8685	12955.95915	d13C_6	NA	NA	NA	-32	NA	NA	NA	n
ProMata_most	Pro Mata other profiles	Paper	111	12052.5828	13291.6927	12014.6705	11857.9311	12010.02915	14475.0046	11355.5911	12411.81235	12359.0155	13019.05975	d13C_6	NA	NA	NA	-13.4	NA	NA	NA	n
ProMata_most	Pro Mata other profiles	Paper	4	29.3819	38.4545	56.5081	34.3475	117.475	24.987	50.8979	63.6858	89.911	-505.8771	d13C_7	NA	NA	NA	-24.922	NA	NA	NA	n
ProMata_most	Pro Mata other profiles	Paper	17	893.3727	982.2737	888.0785	976.5227	973.4693	931.9333	901.2138	1016.3827	987.6562	977.454	d13C_7	NA	NA	NA	-24.386	NA	NA	NA	n
ProMata_most	Pro Mata other profiles	Paper	27.5	2592.7793	2765.2737	2388.02825	2681.6375	2939.7673	2826.953	2844.02525	2737.33525	2924.1735	2812.90725	d13C_7	NA	NA	NA	-23.984	NA	NA	NA	n
ProMata_most	Pro Mata other profiles	Paper	38	3313.9115	3199.1428	3279.4842	3362.4486	3213.97255	3090.7308	3252.7096	3279.7178	3246.6295	3288.9559	d13C_7	NA	NA	NA	-23.582	NA	NA	NA	n
ProMata_most	Pro Mata other profiles	Paper	51	5936.4073	6205.8522	6450.40235	6617.98141	6409.45501	6675.95485	6654.3059	6757.222925	6400.38315	6652.267	d13C_7	NA	NA	NA	-23.716	NA	NA	NA	n
ProMata_most	Pro Mata other profiles	Paper	110	11872.4298	13107.4777	11905.7535	11770.2496	11813.67215	14451.4492	11184.7201	12333.41845	12154.8685	12955.95915	d13C_7	NA	NA	NA	-32	NA	NA	NA	n
ProMata_most	Pro Mata other profiles	Paper	111	12052.5828	13291.6927	12014.6705	11857.9311	12010.02915	14475.0046	11355.5911	12411.81235	12359.0155	13019.05975	d13C_7	NA	NA	NA	-13.4	NA	NA	NA	n
ProMata_most	Pro Mata other profiles	Paper	18.5	1232.9303	1262.1777	1232.6685	1276.3075	1243.1353	1230.2485	1239.085	1272.7015	1235.933	1266.594	d13C_8	NA	NA	NA	-25.458	NA	NA	NA	n
ProMata_most	Pro Mata other profiles	Paper	46.5	5325.7158	5401.7942	5503.3335	5473.7725	5299.58905	6092.8605	5217.7225	5284.6285	5477.748	5420.3885	d13C_8	NA	NA	NA	-22.51	NA	NA	NA	n
ProMata_most	Pro Mata other profiles	Paper	62.5	6744.4403	6930.4447	6750.0912	6813.5285	6779.62025	6891.6354	6920.6657	6917.77725	6782.2677	6882.99145	d13C_8	NA	NA	NA	-23.046	NA	NA	NA	n
ProMata_most	Pro Mata other profiles	Paper	110	11872.4298	13107.4777	11905.7535	11770.2496	11813.67215	14451.4492	11184.7201	12333.41845	12154.8685	12955.95915	d13C_8	NA	NA	NA	-32	NA	NA	NA	n
ProMata_most	Pro Mata other profiles	Paper	111	12052.5828	13291.6927	12014.6705	11857.9311	12010.02915	14475.0046	11355.5911	12411.81235	12359.0155	13019.05975	d13C_8	NA	NA	NA	-13.4	NA	NA	NA	n
ProMata_most	Pro Mata other profiles	Paper	0	-32.9565	-6.0357	-47.1663	-94.0615	-339.701	-393.335	-129.2187	-100.3594	-356.841	-690.6257	d13C_9	NA	NA	NA	-25.056	NA	NA	NA	n
ProMata_most	Pro Mata other profiles	Paper	12	605.9208	707.1291	668.55195	706.81165	707.74735	639.5439	641.7159	682.41625	712.35615	267.819	d13C_9	NA	NA	NA	-25.592	NA	NA	NA	n
ProMata_most	Pro Mata other profiles	Paper	24.5	2089.1213	2172.8497	1978.991	1920.514	2293.0933	2274.1515	2224.195	2264.437	2270.4455	2295.8425	d13C_9	NA	NA	NA	-25.324	NA	NA	NA	n
ProMata_most	Pro Mata other profiles	Paper	39.5	3370.2646	3277.3416	3325.3223	3399.0499	3235.61805	3114.2357	3332.4089	3353.5997	3264.504	3324.6501	d13C_9	NA	NA	NA	-23.85	NA	NA	NA	n
ProMata_most	Pro Mata other profiles	Paper	54.5	6252.5648	6241.2672	6533.7216	6636.62596	6432.30981	6743.4016	6722.8979	6771.49505	6496.1589	6772.7345	d13C_9	NA	NA	NA	-23.85	NA	NA	NA	n
ProMata_most	Pro Mata other profiles	Paper	75.5	8300.8183	7814.5442	7557.80835	7987.4407	8140.5642	7688.32905	7318.8616	7876.22245	7426.0865	8223.42235	d13C_9	NA	NA	NA	-23.448	NA	NA	NA	n
ProMata_most	Pro Mata other profiles	Paper	110	11872.4298	13107.4777	11905.7535	11770.2496	11813.67215	14451.4492	11184.7201	12333.41845	12154.8685	12955.95915	d13C_9	NA	NA	NA	-32	NA	NA	NA	n
ProMata_most	Pro Mata other profiles	Paper	111	12052.5828	13291.6927	12014.6705	11857.9311	12010.02915	14475.0046	11355.5911	12411.81235	12359.0155	13019.05975	d13C_9	NA	NA	NA	-13.4	NA	NA	NA	n
ProMata_most_FGB	Pro Mata forest-grassland borders	Digitised	7.2819	218.0575073	277.3616837	288.9656037	280.1740007	297.406975	246.5852966	228.5131182	273.7585085	331.8326301	297.3437199	d13C_1	NA	NA	NA	-26.8	NA	NA	NA	n
ProMata_most_FGB	Pro Mata forest-grassland borders	Digitised	16.7819	793.7233222	776.0977629	800.0571127	671.3578692	907.5281184	890.2705889	768.7091552	746.5477946	867.9293563	755.6651736	d13C_1	NA	NA	NA	-27.2	NA	NA	NA	n
ProMata_most_FGB	Pro Mata forest-grassland borders	Digitised	26.2819	1918.523759	2017.198319	1771.830801	2049.528188	2172.663753	2051.611001	2013.71833	2137.698221	2080.120367	1899.73751	d13C_1	NA	NA	NA	-26.8	NA	NA	NA	n
ProMata_most_FGB	Pro Mata forest-grassland borders	Digitised	35.7819	2848.98524	3090.974701	2971.456893	2807.515034	2693.674807	2870.362854	3020.658068	3205.760825	2924.330752	2877.713761	d13C_1	NA	NA	NA	-27.2	NA	NA	NA	n
ProMata_most_FGB	Pro Mata forest-grassland borders	Digitised	45.2819	4775.034313	4895.075626	4709.835547	4746.271455	4726.199718	4591.635913	4929.667735	5019.313838	4638.774531	4958.350488	d13C_1	NA	NA	NA	-26.8	NA	NA	NA	n
ProMata_most_FGB	Pro Mata forest-grassland borders	Digitised	54.7819	6278.535488	6446.657889	6389.212372	6623.443874	6481.970272	6652.341314	5883.73964	6360.294175	6377.925491	6596.409692	d13C_1	NA	NA	NA	-27.2	NA	NA	NA	n
ProMata_most_FGB	Pro Mata forest-grassland borders	Digitised	64.2819	6673.116244	7118.140627	6836.062337	6809.76331	7080.934658	7007.206592	6943.351211	6851.829301	6772.755601	6916.994299	d13C_1	NA	NA	NA	-26.8	NA	NA	NA	n
ProMata_most_FGB	Pro Mata forest-grassland borders	Digitised	73.7819	7657.944154	8062.325832	7611.527145	7694.01288	7245.658324	7346.323492	7536.258286	7866.538121	7361.233026	7539.332457	d13C_1	NA	NA	NA	-27.2	NA	NA	NA	n
ProMata_most_FGB	Pro Mata forest-grassland borders	Digitised	83.2819	8530.053115	8629.632448	8223.553047	8150.119265	7925.731828	8629.00387	8885.664969	8544.223183	7843.675667	8143.79088	d13C_1	NA	NA	NA	-26.8	NA	NA	NA	n
ProMata_most_FGB	Pro Mata forest-grassland borders	Digitised	92.7819	9582.223926	9940.034099	9867.802515	10081.05144	10300.05825	9750.310948	9901.699601	9804.981582	10006.71751	9888.427258	d13C_1	NA	NA	NA	-27.2	NA	NA	NA	n
ProMata_most_FGB	Pro Mata forest-grassland borders	Digitised	102.2819	10548.79511	10786.92232	10896.84747	10809.11564	10726.40777	10788.54196	11650.48868	12295.12209	10797.45217	10818.97225	d13C_1	NA	NA	NA	-26.8	NA	NA	NA	n
ProMata_most_FGB	Pro Mata forest-grassland borders	Digitised	110	11208.221	11870.733	11266.8735	11020.25425	11904.7698	11313.954	12612.8871	13361.1505	11747.033	12142.996	d13C_1	NA	NA	NA	-13.4	NA	NA	NA	n
ProMata_most_FGB	Pro Mata forest-grassland borders	Digitised	111	11223.8803	11884.5313	11401.3125	11074.46555	11998.3501	11443.52	12752.3061	13429.6276	11766.3717	12165.8509	d13C_1	NA	NA	NA	-32	NA	NA	NA	n
ProMata_most_FGB	Pro Mata forest-grassland borders	Digitised	7.2819	218.0575073	277.3616837	288.9656037	280.1740007	297.406975	246.5852966	228.5131182	273.7585085	331.8326301	297.3437199	d13C_10	NA	NA	NA	-26.8	NA	NA	NA	n
ProMata_most_FGB	Pro Mata forest-grassland borders	Digitised	16.7819	793.7233222	776.0977629	800.0571127	671.3578692	907.5281184	890.2705889	768.7091552	746.5477946	867.9293563	755.6651736	d13C_10	NA	NA	NA	-24.2	NA	NA	NA	n
ProMata_most_FGB	Pro Mata forest-grassland borders	Digitised	26.2819	1918.523759	2017.198319	1771.830801	2049.528188	2172.663753	2051.611001	2013.71833	2137.698221	2080.120367	1899.73751	d13C_10	NA	NA	NA	-20.8	NA	NA	NA	n
ProMata_most_FGB	Pro Mata forest-grassland borders	Digitised	35.7819	2848.98524	3090.974701	2971.456893	2807.515034	2693.674807	2870.362854	3020.658068	3205.760825	2924.330752	2877.713761	d13C_10	NA	NA	NA	-17.2	NA	NA	NA	n
ProMata_most_FGB	Pro Mata forest-grassland borders	Digitised	45.2819	4775.034313	4895.075626	4709.835547	4746.271455	4726.199718	4591.635913	4929.667735	5019.313838	4638.774531	4958.350488	d13C_10	NA	NA	NA	-16.8	NA	NA	NA	n
ProMata_most_FGB	Pro Mata forest-grassland borders	Digitised	54.7819	6278.535488	6446.657889	6389.212372	6623.443874	6481.970272	6652.341314	5883.73964	6360.294175	6377.925491	6596.409692	d13C_10	NA	NA	NA	-17.2	NA	NA	NA	n
ProMata_most_FGB	Pro Mata forest-grassland borders	Digitised	64.2819	6673.116244	7118.140627	6836.062337	6809.76331	7080.934658	7007.206592	6943.351211	6851.829301	6772.755601	6916.994299	d13C_10	NA	NA	NA	-16.8	NA	NA	NA	n
ProMata_most_FGB	Pro Mata forest-grassland borders	Digitised	73.7819	7657.944154	8062.325832	7611.527145	7694.01288	7245.658324	7346.323492	7536.258286	7866.538121	7361.233026	7539.332457	d13C_10	NA	NA	NA	-17.2	NA	NA	NA	n
ProMata_most_FGB	Pro Mata forest-grassland borders	Digitised	83.2819	8530.053115	8629.632448	8223.553047	8150.119265	7925.731828	8629.00387	8885.664969	8544.223183	7843.675667	8143.79088	d13C_10	NA	NA	NA	-16.8	NA	NA	NA	n
ProMata_most_FGB	Pro Mata forest-grassland borders	Digitised	92.7819	9582.223926	9940.034099	9867.802515	10081.05144	10300.05825	9750.310948	9901.699601	9804.981582	10006.71751	9888.427258	d13C_10	NA	NA	NA	-17.2	NA	NA	NA	n
ProMata_most_FGB	Pro Mata forest-grassland borders	Digitised	102.2819	10548.79511	10786.92232	10896.84747	10809.11564	10726.40777	10788.54196	11650.48868	12295.12209	10797.45217	10818.97225	d13C_10	NA	NA	NA	-16.8	NA	NA	NA	n
ProMata_most_FGB	Pro Mata forest-grassland borders	Digitised	110	11208.221	11870.733	11266.8735	11020.25425	11904.7698	11313.954	12612.8871	13361.1505	11747.033	12142.996	d13C_10	NA	NA	NA	-13.4	NA	NA	NA	n
ProMata_most_FGB	Pro Mata forest-grassland borders	Digitised	111	11223.8803	11884.5313	11401.3125	11074.46555	11998.3501	11443.52	12752.3061	13429.6276	11766.3717	12165.8509	d13C_10	NA	NA	NA	-32	NA	NA	NA	n
ProMata_most_FGB	Pro Mata forest-grassland borders	Digitised	7.2819	218.0575073	277.3616837	288.9656037	280.1740007	297.406975	246.5852966	228.5131182	273.7585085	331.8326301	297.3437199	d13C_11	NA	NA	NA	-16.8	NA	NA	NA	n
ProMata_most_FGB	Pro Mata forest-grassland borders	Digitised	16.7819	793.7233222	776.0977629	800.0571127	671.3578692	907.5281184	890.2705889	768.7091552	746.5477946	867.9293563	755.6651736	d13C_11	NA	NA	NA	-17.2	NA	NA	NA	n
ProMata_most_FGB	Pro Mata forest-grassland borders	Digitised	26.2819	1918.523759	2017.198319	1771.830801	2049.528188	2172.663753	2051.611001	2013.71833	2137.698221	2080.120367	1899.73751	d13C_11	NA	NA	NA	-16.8	NA	NA	NA	n
ProMata_most_FGB	Pro Mata forest-grassland borders	Digitised	35.7819	2848.98524	3090.974701	2971.456893	2807.515034	2693.674807	2870.362854	3020.658068	3205.760825	2924.330752	2877.713761	d13C_11	NA	NA	NA	-17.2	NA	NA	NA	n
ProMata_most_FGB	Pro Mata forest-grassland borders	Digitised	45.2819	4775.034313	4895.075626	4709.835547	4746.271455	4726.199718	4591.635913	4929.667735	5019.313838	4638.774531	4958.350488	d13C_11	NA	NA	NA	-16.8	NA	NA	NA	n
ProMata_most_FGB	Pro Mata forest-grassland borders	Digitised	54.7819	6278.535488	6446.657889	6389.212372	6623.443874	6481.970272	6652.341314	5883.73964	6360.294175	6377.925491	6596.409692	d13C_11	NA	NA	NA	-17.2	NA	NA	NA	n
ProMata_most_FGB	Pro Mata forest-grassland borders	Digitised	64.2819	6673.116244	7118.140627	6836.062337	6809.76331	7080.934658	7007.206592	6943.351211	6851.829301	6772.755601	6916.994299	d13C_11	NA	NA	NA	-16.8	NA	NA	NA	n
ProMata_most_FGB	Pro Mata forest-grassland borders	Digitised	73.7819	7657.944154	8062.325832	7611.527145	7694.01288	7245.658324	7346.323492	7536.258286	7866.538121	7361.233026	7539.332457	d13C_11	NA	NA	NA	-17.2	NA	NA	NA	n
ProMata_most_FGB	Pro Mata forest-grassland borders	Digitised	83.2819	8530.053115	8629.632448	8223.553047	8150.119265	7925.731828	8629.00387	8885.664969	8544.223183	7843.675667	8143.79088	d13C_11	NA	NA	NA	-16.8	NA	NA	NA	n
ProMata_most_FGB	Pro Mata forest-grassland borders	Digitised	92.7819	9582.223926	9940.034099	9867.802515	10081.05144	10300.05825	9750.310948	9901.699601	9804.981582	10006.71751	9888.427258	d13C_11	NA	NA	NA	-17.2	NA	NA	NA	n
ProMata_most_FGB	Pro Mata forest-grassland borders	Digitised	102.2819	10548.79511	10786.92232	10896.84747	10809.11564	10726.40777	10788.54196	11650.48868	12295.12209	10797.45217	10818.97225	d13C_11	NA	NA	NA	-16.8	NA	NA	NA	n
ProMata_most_FGB	Pro Mata forest-grassland borders	Digitised	110	11208.221	11870.733	11266.8735	11020.25425	11904.7698	11313.954	12612.8871	13361.1505	11747.033	12142.996	d13C_11	NA	NA	NA	-13.4	NA	NA	NA	n
ProMata_most_FGB	Pro Mata forest-grassland borders	Digitised	111	11223.8803	11884.5313	11401.3125	11074.46555	11998.3501	11443.52	12752.3061	13429.6276	11766.3717	12165.8509	d13C_11	NA	NA	NA	-32	NA	NA	NA	n
ProMata_most_FGB	Pro Mata forest-grassland borders	Digitised	7.2819	218.0575073	277.3616837	288.9656037	280.1740007	297.406975	246.5852966	228.5131182	273.7585085	331.8326301	297.3437199	d13C_12	NA	NA	NA	-16.8	NA	NA	NA	n
ProMata_most_FGB	Pro Mata forest-grassland borders	Digitised	16.7819	793.7233222	776.0977629	800.0571127	671.3578692	907.5281184	890.2705889	768.7091552	746.5477946	867.9293563	755.6651736	d13C_12	NA	NA	NA	-17.2	NA	NA	NA	n
ProMata_most_FGB	Pro Mata forest-grassland borders	Digitised	26.2819	1918.523759	2017.198319	1771.830801	2049.528188	2172.663753	2051.611001	2013.71833	2137.698221	2080.120367	1899.73751	d13C_12	NA	NA	NA	-16.8	NA	NA	NA	n
ProMata_most_FGB	Pro Mata forest-grassland borders	Digitised	35.7819	2848.98524	3090.974701	2971.456893	2807.515034	2693.674807	2870.362854	3020.658068	3205.760825	2924.330752	2877.713761	d13C_12	NA	NA	NA	-17.2	NA	NA	NA	n
ProMata_most_FGB	Pro Mata forest-grassland borders	Digitised	45.2819	4775.034313	4895.075626	4709.835547	4746.271455	4726.199718	4591.635913	4929.667735	5019.313838	4638.774531	4958.350488	d13C_12	NA	NA	NA	-16.8	NA	NA	NA	n
ProMata_most_FGB	Pro Mata forest-grassland borders	Digitised	54.7819	6278.535488	6446.657889	6389.212372	6623.443874	6481.970272	6652.341314	5883.73964	6360.294175	6377.925491	6596.409692	d13C_12	NA	NA	NA	-17.2	NA	NA	NA	n
ProMata_most_FGB	Pro Mata forest-grassland borders	Digitised	64.2819	6673.116244	7118.140627	6836.062337	6809.76331	7080.934658	7007.206592	6943.351211	6851.829301	6772.755601	6916.994299	d13C_12	NA	NA	NA	-16.8	NA	NA	NA	n
ProMata_most_FGB	Pro Mata forest-grassland borders	Digitised	73.7819	7657.944154	8062.325832	7611.527145	7694.01288	7245.658324	7346.323492	7536.258286	7866.538121	7361.233026	7539.332457	d13C_12	NA	NA	NA	-17.2	NA	NA	NA	n
ProMata_most_FGB	Pro Mata forest-grassland borders	Digitised	83.2819	8530.053115	8629.632448	8223.553047	8150.119265	7925.731828	8629.00387	8885.664969	8544.223183	7843.675667	8143.79088	d13C_12	NA	NA	NA	-16.8	NA	NA	NA	n
ProMata_most_FGB	Pro Mata forest-grassland borders	Digitised	92.7819	9582.223926	9940.034099	9867.802515	10081.05144	10300.05825	9750.310948	9901.699601	9804.981582	10006.71751	9888.427258	d13C_12	NA	NA	NA	-17.2	NA	NA	NA	n
ProMata_most_FGB	Pro Mata forest-grassland borders	Digitised	102.2819	10548.79511	10786.92232	10896.84747	10809.11564	10726.40777	10788.54196	11650.48868	12295.12209	10797.45217	10818.97225	d13C_12	NA	NA	NA	-16.8	NA	NA	NA	n
ProMata_most_FGB	Pro Mata forest-grassland borders	Digitised	110	11208.221	11870.733	11266.8735	11020.25425	11904.7698	11313.954	12612.8871	13361.1505	11747.033	12142.996	d13C_12	NA	NA	NA	-13.4	NA	NA	NA	n
ProMata_most_FGB	Pro Mata forest-grassland borders	Digitised	111	11223.8803	11884.5313	11401.3125	11074.46555	11998.3501	11443.52	12752.3061	13429.6276	11766.3717	12165.8509	d13C_12	NA	NA	NA	-32	NA	NA	NA	n
ProMata_most_FGB	Pro Mata forest-grassland borders	Digitised	7.2819	218.0575073	277.3616837	288.9656037	280.1740007	297.406975	246.5852966	228.5131182	273.7585085	331.8326301	297.3437199	d13C_13	NA	NA	NA	-26.8	NA	NA	NA	n
ProMata_most_FGB	Pro Mata forest-grassland borders	Digitised	16.7819	793.7233222	776.0977629	800.0571127	671.3578692	907.5281184	890.2705889	768.7091552	746.5477946	867.9293563	755.6651736	d13C_13	NA	NA	NA	-27.2	NA	NA	NA	n
ProMata_most_FGB	Pro Mata forest-grassland borders	Digitised	26.2819	1918.523759	2017.198319	1771.830801	2049.528188	2172.663753	2051.611001	2013.71833	2137.698221	2080.120367	1899.73751	d13C_13	NA	NA	NA	-26.8	NA	NA	NA	n
ProMata_most_FGB	Pro Mata forest-grassland borders	Digitised	35.7819	2848.98524	3090.974701	2971.456893	2807.515034	2693.674807	2870.362854	3020.658068	3205.760825	2924.330752	2877.713761	d13C_13	NA	NA	NA	-27.2	NA	NA	NA	n
ProMata_most_FGB	Pro Mata forest-grassland borders	Digitised	45.2819	4775.034313	4895.075626	4709.835547	4746.271455	4726.199718	4591.635913	4929.667735	5019.313838	4638.774531	4958.350488	d13C_13	NA	NA	NA	-26.8	NA	NA	NA	n
ProMata_most_FGB	Pro Mata forest-grassland borders	Digitised	54.7819	6278.535488	6446.657889	6389.212372	6623.443874	6481.970272	6652.341314	5883.73964	6360.294175	6377.925491	6596.409692	d13C_13	NA	NA	NA	-27.2	NA	NA	NA	n
ProMata_most_FGB	Pro Mata forest-grassland borders	Digitised	64.2819	6673.116244	7118.140627	6836.062337	6809.76331	7080.934658	7007.206592	6943.351211	6851.829301	6772.755601	6916.994299	d13C_13	NA	NA	NA	-26.8	NA	NA	NA	n
ProMata_most_FGB	Pro Mata forest-grassland borders	Digitised	73.7819	7657.944154	8062.325832	7611.527145	7694.01288	7245.658324	7346.323492	7536.258286	7866.538121	7361.233026	7539.332457	d13C_13	NA	NA	NA	-27.2	NA	NA	NA	n
ProMata_most_FGB	Pro Mata forest-grassland borders	Digitised	83.2819	8530.053115	8629.632448	8223.553047	8150.119265	7925.731828	8629.00387	8885.664969	8544.223183	7843.675667	8143.79088	d13C_13	NA	NA	NA	-26.8	NA	NA	NA	n
ProMata_most_FGB	Pro Mata forest-grassland borders	Digitised	92.7819	9582.223926	9940.034099	9867.802515	10081.05144	10300.05825	9750.310948	9901.699601	9804.981582	10006.71751	9888.427258	d13C_13	NA	NA	NA	-27.2	NA	NA	NA	n
ProMata_most_FGB	Pro Mata forest-grassland borders	Digitised	102.2819	10548.79511	10786.92232	10896.84747	10809.11564	10726.40777	10788.54196	11650.48868	12295.12209	10797.45217	10818.97225	d13C_13	NA	NA	NA	-26.8	NA	NA	NA	n
ProMata_most_FGB	Pro Mata forest-grassland borders	Digitised	110	11208.221	11870.733	11266.8735	11020.25425	11904.7698	11313.954	12612.8871	13361.1505	11747.033	12142.996	d13C_13	NA	NA	NA	-13.4	NA	NA	NA	n
ProMata_most_FGB	Pro Mata forest-grassland borders	Digitised	111	11223.8803	11884.5313	11401.3125	11074.46555	11998.3501	11443.52	12752.3061	13429.6276	11766.3717	12165.8509	d13C_13	NA	NA	NA	-32	NA	NA	NA	n
ProMata_most_FGB	Pro Mata forest-grassland borders	Digitised	7.2819	218.0575073	277.3616837	288.9656037	280.1740007	297.406975	246.5852966	228.5131182	273.7585085	331.8326301	297.3437199	d13C_14	NA	NA	NA	-26.8	NA	NA	NA	n
ProMata_most_FGB	Pro Mata forest-grassland borders	Digitised	16.7819	793.7233222	776.0977629	800.0571127	671.3578692	907.5281184	890.2705889	768.7091552	746.5477946	867.9293563	755.6651736	d13C_14	NA	NA	NA	-27.2	NA	NA	NA	n
ProMata_most_FGB	Pro Mata forest-grassland borders	Digitised	26.2819	1918.523759	2017.198319	1771.830801	2049.528188	2172.663753	2051.611001	2013.71833	2137.698221	2080.120367	1899.73751	d13C_14	NA	NA	NA	-26.8	NA	NA	NA	n
ProMata_most_FGB	Pro Mata forest-grassland borders	Digitised	35.7819	2848.98524	3090.974701	2971.456893	2807.515034	2693.674807	2870.362854	3020.658068	3205.760825	2924.330752	2877.713761	d13C_14	NA	NA	NA	-27.2	NA	NA	NA	n
ProMata_most_FGB	Pro Mata forest-grassland borders	Digitised	45.2819	4775.034313	4895.075626	4709.835547	4746.271455	4726.199718	4591.635913	4929.667735	5019.313838	4638.774531	4958.350488	d13C_14	NA	NA	NA	-26.8	NA	NA	NA	n
ProMata_most_FGB	Pro Mata forest-grassland borders	Digitised	54.7819	6278.535488	6446.657889	6389.212372	6623.443874	6481.970272	6652.341314	5883.73964	6360.294175	6377.925491	6596.409692	d13C_14	NA	NA	NA	-27.2	NA	NA	NA	n
ProMata_most_FGB	Pro Mata forest-grassland borders	Digitised	64.2819	6673.116244	7118.140627	6836.062337	6809.76331	7080.934658	7007.206592	6943.351211	6851.829301	6772.755601	6916.994299	d13C_14	NA	NA	NA	-26.8	NA	NA	NA	n
ProMata_most_FGB	Pro Mata forest-grassland borders	Digitised	73.7819	7657.944154	8062.325832	7611.527145	7694.01288	7245.658324	7346.323492	7536.258286	7866.538121	7361.233026	7539.332457	d13C_14	NA	NA	NA	-27.2	NA	NA	NA	n
ProMata_most_FGB	Pro Mata forest-grassland borders	Digitised	83.2819	8530.053115	8629.632448	8223.553047	8150.119265	7925.731828	8629.00387	8885.664969	8544.223183	7843.675667	8143.79088	d13C_14	NA	NA	NA	-26.8	NA	NA	NA	n
ProMata_most_FGB	Pro Mata forest-grassland borders	Digitised	92.7819	9582.223926	9940.034099	9867.802515	10081.05144	10300.05825	9750.310948	9901.699601	9804.981582	10006.71751	9888.427258	d13C_14	NA	NA	NA	-27.2	NA	NA	NA	n
ProMata_most_FGB	Pro Mata forest-grassland borders	Digitised	102.2819	10548.79511	10786.92232	10896.84747	10809.11564	10726.40777	10788.54196	11650.48868	12295.12209	10797.45217	10818.97225	d13C_14	NA	NA	NA	-26.8	NA	NA	NA	n
ProMata_most_FGB	Pro Mata forest-grassland borders	Digitised	110	11208.221	11870.733	11266.8735	11020.25425	11904.7698	11313.954	12612.8871	13361.1505	11747.033	12142.996	d13C_14	NA	NA	NA	-13.4	NA	NA	NA	n
ProMata_most_FGB	Pro Mata forest-grassland borders	Digitised	111	11223.8803	11884.5313	11401.3125	11074.46555	11998.3501	11443.52	12752.3061	13429.6276	11766.3717	12165.8509	d13C_14	NA	NA	NA	-32	NA	NA	NA	n
ProMata_most_FGB	Pro Mata forest-grassland borders	Digitised	7.2819	218.0575073	277.3616837	288.9656037	280.1740007	297.406975	246.5852966	228.5131182	273.7585085	331.8326301	297.3437199	d13C_15	NA	NA	NA	-26.8	NA	NA	NA	n
ProMata_most_FGB	Pro Mata forest-grassland borders	Digitised	16.7819	793.7233222	776.0977629	800.0571127	671.3578692	907.5281184	890.2705889	768.7091552	746.5477946	867.9293563	755.6651736	d13C_15	NA	NA	NA	-27.2	NA	NA	NA	n
ProMata_most_FGB	Pro Mata forest-grassland borders	Digitised	26.2819	1918.523759	2017.198319	1771.830801	2049.528188	2172.663753	2051.611001	2013.71833	2137.698221	2080.120367	1899.73751	d13C_15	NA	NA	NA	-26.8	NA	NA	NA	n
ProMata_most_FGB	Pro Mata forest-grassland borders	Digitised	35.7819	2848.98524	3090.974701	2971.456893	2807.515034	2693.674807	2870.362854	3020.658068	3205.760825	2924.330752	2877.713761	d13C_15	NA	NA	NA	-27.2	NA	NA	NA	n
ProMata_most_FGB	Pro Mata forest-grassland borders	Digitised	45.2819	4775.034313	4895.075626	4709.835547	4746.271455	4726.199718	4591.635913	4929.667735	5019.313838	4638.774531	4958.350488	d13C_15	NA	NA	NA	-26.8	NA	NA	NA	n
ProMata_most_FGB	Pro Mata forest-grassland borders	Digitised	54.7819	6278.535488	6446.657889	6389.212372	6623.443874	6481.970272	6652.341314	5883.73964	6360.294175	6377.925491	6596.409692	d13C_15	NA	NA	NA	-27.2	NA	NA	NA	n
ProMata_most_FGB	Pro Mata forest-grassland borders	Digitised	64.2819	6673.116244	7118.140627	6836.062337	6809.76331	7080.934658	7007.206592	6943.351211	6851.829301	6772.755601	6916.994299	d13C_15	NA	NA	NA	-26.8	NA	NA	NA	n
ProMata_most_FGB	Pro Mata forest-grassland borders	Digitised	73.7819	7657.944154	8062.325832	7611.527145	7694.01288	7245.658324	7346.323492	7536.258286	7866.538121	7361.233026	7539.332457	d13C_15	NA	NA	NA	-27.2	NA	NA	NA	n
ProMata_most_FGB	Pro Mata forest-grassland borders	Digitised	83.2819	8530.053115	8629.632448	8223.553047	8150.119265	7925.731828	8629.00387	8885.664969	8544.223183	7843.675667	8143.79088	d13C_15	NA	NA	NA	-26.8	NA	NA	NA	n
ProMata_most_FGB	Pro Mata forest-grassland borders	Digitised	92.7819	9582.223926	9940.034099	9867.802515	10081.05144	10300.05825	9750.310948	9901.699601	9804.981582	10006.71751	9888.427258	d13C_15	NA	NA	NA	-27.2	NA	NA	NA	n
ProMata_most_FGB	Pro Mata forest-grassland borders	Digitised	102.2819	10548.79511	10786.92232	10896.84747	10809.11564	10726.40777	10788.54196	11650.48868	12295.12209	10797.45217	10818.97225	d13C_15	NA	NA	NA	-26.8	NA	NA	NA	n
ProMata_most_FGB	Pro Mata forest-grassland borders	Digitised	110	11208.221	11870.733	11266.8735	11020.25425	11904.7698	11313.954	12612.8871	13361.1505	11747.033	12142.996	d13C_15	NA	NA	NA	-13.4	NA	NA	NA	n
ProMata_most_FGB	Pro Mata forest-grassland borders	Digitised	111	11223.8803	11884.5313	11401.3125	11074.46555	11998.3501	11443.52	12752.3061	13429.6276	11766.3717	12165.8509	d13C_15	NA	NA	NA	-32	NA	NA	NA	n
ProMata_most_FGB	Pro Mata forest-grassland borders	Digitised	7.2819	218.0575073	277.3616837	288.9656037	280.1740007	297.406975	246.5852966	228.5131182	273.7585085	331.8326301	297.3437199	d13C_16	NA	NA	NA	-26.8	NA	NA	NA	n
ProMata_most_FGB	Pro Mata forest-grassland borders	Digitised	16.7819	793.7233222	776.0977629	800.0571127	671.3578692	907.5281184	890.2705889	768.7091552	746.5477946	867.9293563	755.6651736	d13C_16	NA	NA	NA	-27.2	NA	NA	NA	n
ProMata_most_FGB	Pro Mata forest-grassland borders	Digitised	26.2819	1918.523759	2017.198319	1771.830801	2049.528188	2172.663753	2051.611001	2013.71833	2137.698221	2080.120367	1899.73751	d13C_16	NA	NA	NA	-26.8	NA	NA	NA	n
ProMata_most_FGB	Pro Mata forest-grassland borders	Digitised	35.7819	2848.98524	3090.974701	2971.456893	2807.515034	2693.674807	2870.362854	3020.658068	3205.760825	2924.330752	2877.713761	d13C_16	NA	NA	NA	-27.2	NA	NA	NA	n
ProMata_most_FGB	Pro Mata forest-grassland borders	Digitised	45.2819	4775.034313	4895.075626	4709.835547	4746.271455	4726.199718	4591.635913	4929.667735	5019.313838	4638.774531	4958.350488	d13C_16	NA	NA	NA	-20.8	NA	NA	NA	n
ProMata_most_FGB	Pro Mata forest-grassland borders	Digitised	54.7819	6278.535488	6446.657889	6389.212372	6623.443874	6481.970272	6652.341314	5883.73964	6360.294175	6377.925491	6596.409692	d13C_16	NA	NA	NA	-21.2	NA	NA	NA	n
ProMata_most_FGB	Pro Mata forest-grassland borders	Digitised	64.2819	6673.116244	7118.140627	6836.062337	6809.76331	7080.934658	7007.206592	6943.351211	6851.829301	6772.755601	6916.994299	d13C_16	NA	NA	NA	-20.8	NA	NA	NA	n
ProMata_most_FGB	Pro Mata forest-grassland borders	Digitised	73.7819	7657.944154	8062.325832	7611.527145	7694.01288	7245.658324	7346.323492	7536.258286	7866.538121	7361.233026	7539.332457	d13C_16	NA	NA	NA	-21.2	NA	NA	NA	n
ProMata_most_FGB	Pro Mata forest-grassland borders	Digitised	83.2819	8530.053115	8629.632448	8223.553047	8150.119265	7925.731828	8629.00387	8885.664969	8544.223183	7843.675667	8143.79088	d13C_16	NA	NA	NA	-20.8	NA	NA	NA	n
ProMata_most_FGB	Pro Mata forest-grassland borders	Digitised	92.7819	9582.223926	9940.034099	9867.802515	10081.05144	10300.05825	9750.310948	9901.699601	9804.981582	10006.71751	9888.427258	d13C_16	NA	NA	NA	-27.2	NA	NA	NA	n
ProMata_most_FGB	Pro Mata forest-grassland borders	Digitised	102.2819	10548.79511	10786.92232	10896.84747	10809.11564	10726.40777	10788.54196	11650.48868	12295.12209	10797.45217	10818.97225	d13C_16	NA	NA	NA	-26.8	NA	NA	NA	n
ProMata_most_FGB	Pro Mata forest-grassland borders	Digitised	110	11208.221	11870.733	11266.8735	11020.25425	11904.7698	11313.954	12612.8871	13361.1505	11747.033	12142.996	d13C_16	NA	NA	NA	-13.4	NA	NA	NA	n
ProMata_most_FGB	Pro Mata forest-grassland borders	Digitised	111	11223.8803	11884.5313	11401.3125	11074.46555	11998.3501	11443.52	12752.3061	13429.6276	11766.3717	12165.8509	d13C_16	NA	NA	NA	-32	NA	NA	NA	n
ProMata_most_FGB	Pro Mata forest-grassland borders	Digitised	7.2819	218.0575073	277.3616837	288.9656037	280.1740007	297.406975	246.5852966	228.5131182	273.7585085	331.8326301	297.3437199	d13C_17	NA	NA	NA	-26.8	NA	NA	NA	n
ProMata_most_FGB	Pro Mata forest-grassland borders	Digitised	16.7819	793.7233222	776.0977629	800.0571127	671.3578692	907.5281184	890.2705889	768.7091552	746.5477946	867.9293563	755.6651736	d13C_17	NA	NA	NA	-24.2	NA	NA	NA	n
ProMata_most_FGB	Pro Mata forest-grassland borders	Digitised	26.2819	1918.523759	2017.198319	1771.830801	2049.528188	2172.663753	2051.611001	2013.71833	2137.698221	2080.120367	1899.73751	d13C_17	NA	NA	NA	-20.8	NA	NA	NA	n
ProMata_most_FGB	Pro Mata forest-grassland borders	Digitised	35.7819	2848.98524	3090.974701	2971.456893	2807.515034	2693.674807	2870.362854	3020.658068	3205.760825	2924.330752	2877.713761	d13C_17	NA	NA	NA	-21.2	NA	NA	NA	n
ProMata_most_FGB	Pro Mata forest-grassland borders	Digitised	45.2819	4775.034313	4895.075626	4709.835547	4746.271455	4726.199718	4591.635913	4929.667735	5019.313838	4638.774531	4958.350488	d13C_17	NA	NA	NA	-20.8	NA	NA	NA	n
ProMata_most_FGB	Pro Mata forest-grassland borders	Digitised	54.7819	6278.535488	6446.657889	6389.212372	6623.443874	6481.970272	6652.341314	5883.73964	6360.294175	6377.925491	6596.409692	d13C_17	NA	NA	NA	-21.2	NA	NA	NA	n
ProMata_most_FGB	Pro Mata forest-grassland borders	Digitised	64.2819	6673.116244	7118.140627	6836.062337	6809.76331	7080.934658	7007.206592	6943.351211	6851.829301	6772.755601	6916.994299	d13C_17	NA	NA	NA	-20.8	NA	NA	NA	n
ProMata_most_FGB	Pro Mata forest-grassland borders	Digitised	73.7819	7657.944154	8062.325832	7611.527145	7694.01288	7245.658324	7346.323492	7536.258286	7866.538121	7361.233026	7539.332457	d13C_17	NA	NA	NA	-21.2	NA	NA	NA	n
ProMata_most_FGB	Pro Mata forest-grassland borders	Digitised	83.2819	8530.053115	8629.632448	8223.553047	8150.119265	7925.731828	8629.00387	8885.664969	8544.223183	7843.675667	8143.79088	d13C_17	NA	NA	NA	-20.8	NA	NA	NA	n
ProMata_most_FGB	Pro Mata forest-grassland borders	Digitised	92.7819	9582.223926	9940.034099	9867.802515	10081.05144	10300.05825	9750.310948	9901.699601	9804.981582	10006.71751	9888.427258	d13C_17	NA	NA	NA	-24.2	NA	NA	NA	n
ProMata_most_FGB	Pro Mata forest-grassland borders	Digitised	102.2819	10548.79511	10786.92232	10896.84747	10809.11564	10726.40777	10788.54196	11650.48868	12295.12209	10797.45217	10818.97225	d13C_17	NA	NA	NA	-23.8	NA	NA	NA	n
ProMata_most_FGB	Pro Mata forest-grassland borders	Digitised	110	11208.221	11870.733	11266.8735	11020.25425	11904.7698	11313.954	12612.8871	13361.1505	11747.033	12142.996	d13C_17	NA	NA	NA	-13.4	NA	NA	NA	n
ProMata_most_FGB	Pro Mata forest-grassland borders	Digitised	111	11223.8803	11884.5313	11401.3125	11074.46555	11998.3501	11443.52	12752.3061	13429.6276	11766.3717	12165.8509	d13C_17	NA	NA	NA	-32	NA	NA	NA	n
ProMata_most_FGB	Pro Mata forest-grassland borders	Digitised	7.2819	218.0575073	277.3616837	288.9656037	280.1740007	297.406975	246.5852966	228.5131182	273.7585085	331.8326301	297.3437199	d13C_18	NA	NA	NA	-26.8	NA	NA	NA	n
ProMata_most_FGB	Pro Mata forest-grassland borders	Digitised	16.7819	793.7233222	776.0977629	800.0571127	671.3578692	907.5281184	890.2705889	768.7091552	746.5477946	867.9293563	755.6651736	d13C_18	NA	NA	NA	-24.2	NA	NA	NA	n
ProMata_most_FGB	Pro Mata forest-grassland borders	Digitised	26.2819	1918.523759	2017.198319	1771.830801	2049.528188	2172.663753	2051.611001	2013.71833	2137.698221	2080.120367	1899.73751	d13C_18	NA	NA	NA	-20.8	NA	NA	NA	n
ProMata_most_FGB	Pro Mata forest-grassland borders	Digitised	35.7819	2848.98524	3090.974701	2971.456893	2807.515034	2693.674807	2870.362854	3020.658068	3205.760825	2924.330752	2877.713761	d13C_18	NA	NA	NA	-17.2	NA	NA	NA	n
ProMata_most_FGB	Pro Mata forest-grassland borders	Digitised	45.2819	4775.034313	4895.075626	4709.835547	4746.271455	4726.199718	4591.635913	4929.667735	5019.313838	4638.774531	4958.350488	d13C_18	NA	NA	NA	-16.8	NA	NA	NA	n
ProMata_most_FGB	Pro Mata forest-grassland borders	Digitised	54.7819	6278.535488	6446.657889	6389.212372	6623.443874	6481.970272	6652.341314	5883.73964	6360.294175	6377.925491	6596.409692	d13C_18	NA	NA	NA	-17.2	NA	NA	NA	n
ProMata_most_FGB	Pro Mata forest-grassland borders	Digitised	64.2819	6673.116244	7118.140627	6836.062337	6809.76331	7080.934658	7007.206592	6943.351211	6851.829301	6772.755601	6916.994299	d13C_18	NA	NA	NA	-16.8	NA	NA	NA	n
ProMata_most_FGB	Pro Mata forest-grassland borders	Digitised	73.7819	7657.944154	8062.325832	7611.527145	7694.01288	7245.658324	7346.323492	7536.258286	7866.538121	7361.233026	7539.332457	d13C_18	NA	NA	NA	-17.2	NA	NA	NA	n
ProMata_most_FGB	Pro Mata forest-grassland borders	Digitised	83.2819	8530.053115	8629.632448	8223.553047	8150.119265	7925.731828	8629.00387	8885.664969	8544.223183	7843.675667	8143.79088	d13C_18	NA	NA	NA	-16.8	NA	NA	NA	n
ProMata_most_FGB	Pro Mata forest-grassland borders	Digitised	92.7819	9582.223926	9940.034099	9867.802515	10081.05144	10300.05825	9750.310948	9901.699601	9804.981582	10006.71751	9888.427258	d13C_18	NA	NA	NA	-17.2	NA	NA	NA	n
ProMata_most_FGB	Pro Mata forest-grassland borders	Digitised	102.2819	10548.79511	10786.92232	10896.84747	10809.11564	10726.40777	10788.54196	11650.48868	12295.12209	10797.45217	10818.97225	d13C_18	NA	NA	NA	-16.8	NA	NA	NA	n
ProMata_most_FGB	Pro Mata forest-grassland borders	Digitised	110	11208.221	11870.733	11266.8735	11020.25425	11904.7698	11313.954	12612.8871	13361.1505	11747.033	12142.996	d13C_18	NA	NA	NA	-13.4	NA	NA	NA	n
ProMata_most_FGB	Pro Mata forest-grassland borders	Digitised	111	11223.8803	11884.5313	11401.3125	11074.46555	11998.3501	11443.52	12752.3061	13429.6276	11766.3717	12165.8509	d13C_18	NA	NA	NA	-32	NA	NA	NA	n
ProMata_most_FGB	Pro Mata forest-grassland borders	Digitised	7.2819	218.0575073	277.3616837	288.9656037	280.1740007	297.406975	246.5852966	228.5131182	273.7585085	331.8326301	297.3437199	d13C_19	NA	NA	NA	-26.8	NA	NA	NA	n
ProMata_most_FGB	Pro Mata forest-grassland borders	Digitised	16.7819	793.7233222	776.0977629	800.0571127	671.3578692	907.5281184	890.2705889	768.7091552	746.5477946	867.9293563	755.6651736	d13C_19	NA	NA	NA	-24.2	NA	NA	NA	n
ProMata_most_FGB	Pro Mata forest-grassland borders	Digitised	26.2819	1918.523759	2017.198319	1771.830801	2049.528188	2172.663753	2051.611001	2013.71833	2137.698221	2080.120367	1899.73751	d13C_19	NA	NA	NA	-20.8	NA	NA	NA	n
ProMata_most_FGB	Pro Mata forest-grassland borders	Digitised	35.7819	2848.98524	3090.974701	2971.456893	2807.515034	2693.674807	2870.362854	3020.658068	3205.760825	2924.330752	2877.713761	d13C_19	NA	NA	NA	-17.2	NA	NA	NA	n
ProMata_most_FGB	Pro Mata forest-grassland borders	Digitised	45.2819	4775.034313	4895.075626	4709.835547	4746.271455	4726.199718	4591.635913	4929.667735	5019.313838	4638.774531	4958.350488	d13C_19	NA	NA	NA	-16.8	NA	NA	NA	n
ProMata_most_FGB	Pro Mata forest-grassland borders	Digitised	54.7819	6278.535488	6446.657889	6389.212372	6623.443874	6481.970272	6652.341314	5883.73964	6360.294175	6377.925491	6596.409692	d13C_19	NA	NA	NA	-17.2	NA	NA	NA	n
ProMata_most_FGB	Pro Mata forest-grassland borders	Digitised	64.2819	6673.116244	7118.140627	6836.062337	6809.76331	7080.934658	7007.206592	6943.351211	6851.829301	6772.755601	6916.994299	d13C_19	NA	NA	NA	-16.8	NA	NA	NA	n
ProMata_most_FGB	Pro Mata forest-grassland borders	Digitised	73.7819	7657.944154	8062.325832	7611.527145	7694.01288	7245.658324	7346.323492	7536.258286	7866.538121	7361.233026	7539.332457	d13C_19	NA	NA	NA	-17.2	NA	NA	NA	n
ProMata_most_FGB	Pro Mata forest-grassland borders	Digitised	83.2819	8530.053115	8629.632448	8223.553047	8150.119265	7925.731828	8629.00387	8885.664969	8544.223183	7843.675667	8143.79088	d13C_19	NA	NA	NA	-16.8	NA	NA	NA	n
ProMata_most_FGB	Pro Mata forest-grassland borders	Digitised	92.7819	9582.223926	9940.034099	9867.802515	10081.05144	10300.05825	9750.310948	9901.699601	9804.981582	10006.71751	9888.427258	d13C_19	NA	NA	NA	-17.2	NA	NA	NA	n
ProMata_most_FGB	Pro Mata forest-grassland borders	Digitised	102.2819	10548.79511	10786.92232	10896.84747	10809.11564	10726.40777	10788.54196	11650.48868	12295.12209	10797.45217	10818.97225	d13C_19	NA	NA	NA	-16.8	NA	NA	NA	n
ProMata_most_FGB	Pro Mata forest-grassland borders	Digitised	110	11208.221	11870.733	11266.8735	11020.25425	11904.7698	11313.954	12612.8871	13361.1505	11747.033	12142.996	d13C_19	NA	NA	NA	-13.4	NA	NA	NA	n
ProMata_most_FGB	Pro Mata forest-grassland borders	Digitised	111	11223.8803	11884.5313	11401.3125	11074.46555	11998.3501	11443.52	12752.3061	13429.6276	11766.3717	12165.8509	d13C_19	NA	NA	NA	-32	NA	NA	NA	n
ProMata_most_FGB	Pro Mata forest-grassland borders	Digitised	7.2819	218.0575073	277.3616837	288.9656037	280.1740007	297.406975	246.5852966	228.5131182	273.7585085	331.8326301	297.3437199	d13C_2	NA	NA	NA	-26.8	NA	NA	NA	n
ProMata_most_FGB	Pro Mata forest-grassland borders	Digitised	16.7819	793.7233222	776.0977629	800.0571127	671.3578692	907.5281184	890.2705889	768.7091552	746.5477946	867.9293563	755.6651736	d13C_2	NA	NA	NA	-27.2	NA	NA	NA	n
ProMata_most_FGB	Pro Mata forest-grassland borders	Digitised	26.2819	1918.523759	2017.198319	1771.830801	2049.528188	2172.663753	2051.611001	2013.71833	2137.698221	2080.120367	1899.73751	d13C_2	NA	NA	NA	-26.8	NA	NA	NA	n
ProMata_most_FGB	Pro Mata forest-grassland borders	Digitised	35.7819	2848.98524	3090.974701	2971.456893	2807.515034	2693.674807	2870.362854	3020.658068	3205.760825	2924.330752	2877.713761	d13C_2	NA	NA	NA	-27.2	NA	NA	NA	n
ProMata_most_FGB	Pro Mata forest-grassland borders	Digitised	45.2819	4775.034313	4895.075626	4709.835547	4746.271455	4726.199718	4591.635913	4929.667735	5019.313838	4638.774531	4958.350488	d13C_2	NA	NA	NA	-26.8	NA	NA	NA	n
ProMata_most_FGB	Pro Mata forest-grassland borders	Digitised	54.7819	6278.535488	6446.657889	6389.212372	6623.443874	6481.970272	6652.341314	5883.73964	6360.294175	6377.925491	6596.409692	d13C_2	NA	NA	NA	-27.2	NA	NA	NA	n
ProMata_most_FGB	Pro Mata forest-grassland borders	Digitised	64.2819	6673.116244	7118.140627	6836.062337	6809.76331	7080.934658	7007.206592	6943.351211	6851.829301	6772.755601	6916.994299	d13C_2	NA	NA	NA	-26.8	NA	NA	NA	n
ProMata_most_FGB	Pro Mata forest-grassland borders	Digitised	73.7819	7657.944154	8062.325832	7611.527145	7694.01288	7245.658324	7346.323492	7536.258286	7866.538121	7361.233026	7539.332457	d13C_2	NA	NA	NA	-27.2	NA	NA	NA	n
ProMata_most_FGB	Pro Mata forest-grassland borders	Digitised	83.2819	8530.053115	8629.632448	8223.553047	8150.119265	7925.731828	8629.00387	8885.664969	8544.223183	7843.675667	8143.79088	d13C_2	NA	NA	NA	-26.8	NA	NA	NA	n
ProMata_most_FGB	Pro Mata forest-grassland borders	Digitised	92.7819	9582.223926	9940.034099	9867.802515	10081.05144	10300.05825	9750.310948	9901.699601	9804.981582	10006.71751	9888.427258	d13C_2	NA	NA	NA	-27.2	NA	NA	NA	n
ProMata_most_FGB	Pro Mata forest-grassland borders	Digitised	102.2819	10548.79511	10786.92232	10896.84747	10809.11564	10726.40777	10788.54196	11650.48868	12295.12209	10797.45217	10818.97225	d13C_2	NA	NA	NA	-26.8	NA	NA	NA	n
ProMata_most_FGB	Pro Mata forest-grassland borders	Digitised	110	11208.221	11870.733	11266.8735	11020.25425	11904.7698	11313.954	12612.8871	13361.1505	11747.033	12142.996	d13C_2	NA	NA	NA	-13.4	NA	NA	NA	n
ProMata_most_FGB	Pro Mata forest-grassland borders	Digitised	111	11223.8803	11884.5313	11401.3125	11074.46555	11998.3501	11443.52	12752.3061	13429.6276	11766.3717	12165.8509	d13C_2	NA	NA	NA	-32	NA	NA	NA	n
ProMata_most_FGB	Pro Mata forest-grassland borders	Digitised	7.2819	218.0575073	277.3616837	288.9656037	280.1740007	297.406975	246.5852966	228.5131182	273.7585085	331.8326301	297.3437199	d13C_20	NA	NA	NA	-26.8	NA	NA	NA	n
ProMata_most_FGB	Pro Mata forest-grassland borders	Digitised	16.7819	793.7233222	776.0977629	800.0571127	671.3578692	907.5281184	890.2705889	768.7091552	746.5477946	867.9293563	755.6651736	d13C_20	NA	NA	NA	-24.2	NA	NA	NA	n
ProMata_most_FGB	Pro Mata forest-grassland borders	Digitised	26.2819	1918.523759	2017.198319	1771.830801	2049.528188	2172.663753	2051.611001	2013.71833	2137.698221	2080.120367	1899.73751	d13C_20	NA	NA	NA	-23.8	NA	NA	NA	n
ProMata_most_FGB	Pro Mata forest-grassland borders	Digitised	35.7819	2848.98524	3090.974701	2971.456893	2807.515034	2693.674807	2870.362854	3020.658068	3205.760825	2924.330752	2877.713761	d13C_20	NA	NA	NA	-24.2	NA	NA	NA	n
ProMata_most_FGB	Pro Mata forest-grassland borders	Digitised	45.2819	4775.034313	4895.075626	4709.835547	4746.271455	4726.199718	4591.635913	4929.667735	5019.313838	4638.774531	4958.350488	d13C_20	NA	NA	NA	-23.8	NA	NA	NA	n
ProMata_most_FGB	Pro Mata forest-grassland borders	Digitised	54.7819	6278.535488	6446.657889	6389.212372	6623.443874	6481.970272	6652.341314	5883.73964	6360.294175	6377.925491	6596.409692	d13C_20	NA	NA	NA	-24.2	NA	NA	NA	n
ProMata_most_FGB	Pro Mata forest-grassland borders	Digitised	64.2819	6673.116244	7118.140627	6836.062337	6809.76331	7080.934658	7007.206592	6943.351211	6851.829301	6772.755601	6916.994299	d13C_20	NA	NA	NA	-20.8	NA	NA	NA	n
ProMata_most_FGB	Pro Mata forest-grassland borders	Digitised	73.7819	7657.944154	8062.325832	7611.527145	7694.01288	7245.658324	7346.323492	7536.258286	7866.538121	7361.233026	7539.332457	d13C_20	NA	NA	NA	-21.2	NA	NA	NA	n
ProMata_most_FGB	Pro Mata forest-grassland borders	Digitised	83.2819	8530.053115	8629.632448	8223.553047	8150.119265	7925.731828	8629.00387	8885.664969	8544.223183	7843.675667	8143.79088	d13C_20	NA	NA	NA	-20.8	NA	NA	NA	n
ProMata_most_FGB	Pro Mata forest-grassland borders	Digitised	92.7819	9582.223926	9940.034099	9867.802515	10081.05144	10300.05825	9750.310948	9901.699601	9804.981582	10006.71751	9888.427258	d13C_20	NA	NA	NA	-21.2	NA	NA	NA	n
ProMata_most_FGB	Pro Mata forest-grassland borders	Digitised	102.2819	10548.79511	10786.92232	10896.84747	10809.11564	10726.40777	10788.54196	11650.48868	12295.12209	10797.45217	10818.97225	d13C_20	NA	NA	NA	-20.8	NA	NA	NA	n
ProMata_most_FGB	Pro Mata forest-grassland borders	Digitised	110	11208.221	11870.733	11266.8735	11020.25425	11904.7698	11313.954	12612.8871	13361.1505	11747.033	12142.996	d13C_20	NA	NA	NA	-13.4	NA	NA	NA	n
ProMata_most_FGB	Pro Mata forest-grassland borders	Digitised	111	11223.8803	11884.5313	11401.3125	11074.46555	11998.3501	11443.52	12752.3061	13429.6276	11766.3717	12165.8509	d13C_20	NA	NA	NA	-32	NA	NA	NA	n
ProMata_most_FGB	Pro Mata forest-grassland borders	Digitised	7.2819	218.0575073	277.3616837	288.9656037	280.1740007	297.406975	246.5852966	228.5131182	273.7585085	331.8326301	297.3437199	d13C_21	NA	NA	NA	-26.8	NA	NA	NA	n
ProMata_most_FGB	Pro Mata forest-grassland borders	Digitised	16.7819	793.7233222	776.0977629	800.0571127	671.3578692	907.5281184	890.2705889	768.7091552	746.5477946	867.9293563	755.6651736	d13C_21	NA	NA	NA	-24.2	NA	NA	NA	n
ProMata_most_FGB	Pro Mata forest-grassland borders	Digitised	26.2819	1918.523759	2017.198319	1771.830801	2049.528188	2172.663753	2051.611001	2013.71833	2137.698221	2080.120367	1899.73751	d13C_21	NA	NA	NA	-23.8	NA	NA	NA	n
ProMata_most_FGB	Pro Mata forest-grassland borders	Digitised	35.7819	2848.98524	3090.974701	2971.456893	2807.515034	2693.674807	2870.362854	3020.658068	3205.760825	2924.330752	2877.713761	d13C_21	NA	NA	NA	-24.2	NA	NA	NA	n
ProMata_most_FGB	Pro Mata forest-grassland borders	Digitised	45.2819	4775.034313	4895.075626	4709.835547	4746.271455	4726.199718	4591.635913	4929.667735	5019.313838	4638.774531	4958.350488	d13C_21	NA	NA	NA	-23.8	NA	NA	NA	n
ProMata_most_FGB	Pro Mata forest-grassland borders	Digitised	54.7819	6278.535488	6446.657889	6389.212372	6623.443874	6481.970272	6652.341314	5883.73964	6360.294175	6377.925491	6596.409692	d13C_21	NA	NA	NA	-24.2	NA	NA	NA	n
ProMata_most_FGB	Pro Mata forest-grassland borders	Digitised	64.2819	6673.116244	7118.140627	6836.062337	6809.76331	7080.934658	7007.206592	6943.351211	6851.829301	6772.755601	6916.994299	d13C_21	NA	NA	NA	-23.8	NA	NA	NA	n
ProMata_most_FGB	Pro Mata forest-grassland borders	Digitised	73.7819	7657.944154	8062.325832	7611.527145	7694.01288	7245.658324	7346.323492	7536.258286	7866.538121	7361.233026	7539.332457	d13C_21	NA	NA	NA	-24.2	NA	NA	NA	n
ProMata_most_FGB	Pro Mata forest-grassland borders	Digitised	83.2819	8530.053115	8629.632448	8223.553047	8150.119265	7925.731828	8629.00387	8885.664969	8544.223183	7843.675667	8143.79088	d13C_21	NA	NA	NA	-23.8	NA	NA	NA	n
ProMata_most_FGB	Pro Mata forest-grassland borders	Digitised	92.7819	9582.223926	9940.034099	9867.802515	10081.05144	10300.05825	9750.310948	9901.699601	9804.981582	10006.71751	9888.427258	d13C_21	NA	NA	NA	-24.2	NA	NA	NA	n
ProMata_most_FGB	Pro Mata forest-grassland borders	Digitised	102.2819	10548.79511	10786.92232	10896.84747	10809.11564	10726.40777	10788.54196	11650.48868	12295.12209	10797.45217	10818.97225	d13C_21	NA	NA	NA	-20.8	NA	NA	NA	n
ProMata_most_FGB	Pro Mata forest-grassland borders	Digitised	110	11208.221	11870.733	11266.8735	11020.25425	11904.7698	11313.954	12612.8871	13361.1505	11747.033	12142.996	d13C_21	NA	NA	NA	-13.4	NA	NA	NA	n
ProMata_most_FGB	Pro Mata forest-grassland borders	Digitised	111	11223.8803	11884.5313	11401.3125	11074.46555	11998.3501	11443.52	12752.3061	13429.6276	11766.3717	12165.8509	d13C_21	NA	NA	NA	-32	NA	NA	NA	n
ProMata_most_FGB	Pro Mata forest-grassland borders	Digitised	7.2819	218.0575073	277.3616837	288.9656037	280.1740007	297.406975	246.5852966	228.5131182	273.7585085	331.8326301	297.3437199	d13C_22	NA	NA	NA	-20.8	NA	NA	NA	n
ProMata_most_FGB	Pro Mata forest-grassland borders	Digitised	16.7819	793.7233222	776.0977629	800.0571127	671.3578692	907.5281184	890.2705889	768.7091552	746.5477946	867.9293563	755.6651736	d13C_22	NA	NA	NA	-17.2	NA	NA	NA	n
ProMata_most_FGB	Pro Mata forest-grassland borders	Digitised	26.2819	1918.523759	2017.198319	1771.830801	2049.528188	2172.663753	2051.611001	2013.71833	2137.698221	2080.120367	1899.73751	d13C_22	NA	NA	NA	-16.8	NA	NA	NA	n
ProMata_most_FGB	Pro Mata forest-grassland borders	Digitised	35.7819	2848.98524	3090.974701	2971.456893	2807.515034	2693.674807	2870.362854	3020.658068	3205.760825	2924.330752	2877.713761	d13C_22	NA	NA	NA	-17.2	NA	NA	NA	n
ProMata_most_FGB	Pro Mata forest-grassland borders	Digitised	45.2819	4775.034313	4895.075626	4709.835547	4746.271455	4726.199718	4591.635913	4929.667735	5019.313838	4638.774531	4958.350488	d13C_22	NA	NA	NA	-16.8	NA	NA	NA	n
ProMata_most_FGB	Pro Mata forest-grassland borders	Digitised	54.7819	6278.535488	6446.657889	6389.212372	6623.443874	6481.970272	6652.341314	5883.73964	6360.294175	6377.925491	6596.409692	d13C_22	NA	NA	NA	-17.2	NA	NA	NA	n
ProMata_most_FGB	Pro Mata forest-grassland borders	Digitised	64.2819	6673.116244	7118.140627	6836.062337	6809.76331	7080.934658	7007.206592	6943.351211	6851.829301	6772.755601	6916.994299	d13C_22	NA	NA	NA	-16.8	NA	NA	NA	n
ProMata_most_FGB	Pro Mata forest-grassland borders	Digitised	73.7819	7657.944154	8062.325832	7611.527145	7694.01288	7245.658324	7346.323492	7536.258286	7866.538121	7361.233026	7539.332457	d13C_22	NA	NA	NA	-17.2	NA	NA	NA	n
ProMata_most_FGB	Pro Mata forest-grassland borders	Digitised	83.2819	8530.053115	8629.632448	8223.553047	8150.119265	7925.731828	8629.00387	8885.664969	8544.223183	7843.675667	8143.79088	d13C_22	NA	NA	NA	-16.8	NA	NA	NA	n
ProMata_most_FGB	Pro Mata forest-grassland borders	Digitised	92.7819	9582.223926	9940.034099	9867.802515	10081.05144	10300.05825	9750.310948	9901.699601	9804.981582	10006.71751	9888.427258	d13C_22	NA	NA	NA	-17.2	NA	NA	NA	n
ProMata_most_FGB	Pro Mata forest-grassland borders	Digitised	102.2819	10548.79511	10786.92232	10896.84747	10809.11564	10726.40777	10788.54196	11650.48868	12295.12209	10797.45217	10818.97225	d13C_22	NA	NA	NA	-16.8	NA	NA	NA	n
ProMata_most_FGB	Pro Mata forest-grassland borders	Digitised	110	11208.221	11870.733	11266.8735	11020.25425	11904.7698	11313.954	12612.8871	13361.1505	11747.033	12142.996	d13C_22	NA	NA	NA	-13.4	NA	NA	NA	n
ProMata_most_FGB	Pro Mata forest-grassland borders	Digitised	111	11223.8803	11884.5313	11401.3125	11074.46555	11998.3501	11443.52	12752.3061	13429.6276	11766.3717	12165.8509	d13C_22	NA	NA	NA	-32	NA	NA	NA	n
ProMata_most_FGB	Pro Mata forest-grassland borders	Digitised	7.2819	218.0575073	277.3616837	288.9656037	280.1740007	297.406975	246.5852966	228.5131182	273.7585085	331.8326301	297.3437199	d13C_23	NA	NA	NA	-16.8	NA	NA	NA	n
ProMata_most_FGB	Pro Mata forest-grassland borders	Digitised	16.7819	793.7233222	776.0977629	800.0571127	671.3578692	907.5281184	890.2705889	768.7091552	746.5477946	867.9293563	755.6651736	d13C_23	NA	NA	NA	-17.2	NA	NA	NA	n
ProMata_most_FGB	Pro Mata forest-grassland borders	Digitised	26.2819	1918.523759	2017.198319	1771.830801	2049.528188	2172.663753	2051.611001	2013.71833	2137.698221	2080.120367	1899.73751	d13C_23	NA	NA	NA	-16.8	NA	NA	NA	n
ProMata_most_FGB	Pro Mata forest-grassland borders	Digitised	35.7819	2848.98524	3090.974701	2971.456893	2807.515034	2693.674807	2870.362854	3020.658068	3205.760825	2924.330752	2877.713761	d13C_23	NA	NA	NA	-17.2	NA	NA	NA	n
ProMata_most_FGB	Pro Mata forest-grassland borders	Digitised	45.2819	4775.034313	4895.075626	4709.835547	4746.271455	4726.199718	4591.635913	4929.667735	5019.313838	4638.774531	4958.350488	d13C_23	NA	NA	NA	-16.8	NA	NA	NA	n
ProMata_most_FGB	Pro Mata forest-grassland borders	Digitised	54.7819	6278.535488	6446.657889	6389.212372	6623.443874	6481.970272	6652.341314	5883.73964	6360.294175	6377.925491	6596.409692	d13C_23	NA	NA	NA	-17.2	NA	NA	NA	n
ProMata_most_FGB	Pro Mata forest-grassland borders	Digitised	64.2819	6673.116244	7118.140627	6836.062337	6809.76331	7080.934658	7007.206592	6943.351211	6851.829301	6772.755601	6916.994299	d13C_23	NA	NA	NA	-16.8	NA	NA	NA	n
ProMata_most_FGB	Pro Mata forest-grassland borders	Digitised	73.7819	7657.944154	8062.325832	7611.527145	7694.01288	7245.658324	7346.323492	7536.258286	7866.538121	7361.233026	7539.332457	d13C_23	NA	NA	NA	-17.2	NA	NA	NA	n
ProMata_most_FGB	Pro Mata forest-grassland borders	Digitised	83.2819	8530.053115	8629.632448	8223.553047	8150.119265	7925.731828	8629.00387	8885.664969	8544.223183	7843.675667	8143.79088	d13C_23	NA	NA	NA	-16.8	NA	NA	NA	n
ProMata_most_FGB	Pro Mata forest-grassland borders	Digitised	92.7819	9582.223926	9940.034099	9867.802515	10081.05144	10300.05825	9750.310948	9901.699601	9804.981582	10006.71751	9888.427258	d13C_23	NA	NA	NA	-17.2	NA	NA	NA	n
ProMata_most_FGB	Pro Mata forest-grassland borders	Digitised	102.2819	10548.79511	10786.92232	10896.84747	10809.11564	10726.40777	10788.54196	11650.48868	12295.12209	10797.45217	10818.97225	d13C_23	NA	NA	NA	-16.8	NA	NA	NA	n
ProMata_most_FGB	Pro Mata forest-grassland borders	Digitised	110	11208.221	11870.733	11266.8735	11020.25425	11904.7698	11313.954	12612.8871	13361.1505	11747.033	12142.996	d13C_23	NA	NA	NA	-13.4	NA	NA	NA	n
ProMata_most_FGB	Pro Mata forest-grassland borders	Digitised	111	11223.8803	11884.5313	11401.3125	11074.46555	11998.3501	11443.52	12752.3061	13429.6276	11766.3717	12165.8509	d13C_23	NA	NA	NA	-32	NA	NA	NA	n
ProMata_most_FGB	Pro Mata forest-grassland borders	Digitised	7.2819	218.0575073	277.3616837	288.9656037	280.1740007	297.406975	246.5852966	228.5131182	273.7585085	331.8326301	297.3437199	d13C_24	NA	NA	NA	-16.8	NA	NA	NA	n
ProMata_most_FGB	Pro Mata forest-grassland borders	Digitised	16.7819	793.7233222	776.0977629	800.0571127	671.3578692	907.5281184	890.2705889	768.7091552	746.5477946	867.9293563	755.6651736	d13C_24	NA	NA	NA	-17.2	NA	NA	NA	n
ProMata_most_FGB	Pro Mata forest-grassland borders	Digitised	26.2819	1918.523759	2017.198319	1771.830801	2049.528188	2172.663753	2051.611001	2013.71833	2137.698221	2080.120367	1899.73751	d13C_24	NA	NA	NA	-16.8	NA	NA	NA	n
ProMata_most_FGB	Pro Mata forest-grassland borders	Digitised	35.7819	2848.98524	3090.974701	2971.456893	2807.515034	2693.674807	2870.362854	3020.658068	3205.760825	2924.330752	2877.713761	d13C_24	NA	NA	NA	-17.2	NA	NA	NA	n
ProMata_most_FGB	Pro Mata forest-grassland borders	Digitised	45.2819	4775.034313	4895.075626	4709.835547	4746.271455	4726.199718	4591.635913	4929.667735	5019.313838	4638.774531	4958.350488	d13C_24	NA	NA	NA	-16.8	NA	NA	NA	n
ProMata_most_FGB	Pro Mata forest-grassland borders	Digitised	54.7819	6278.535488	6446.657889	6389.212372	6623.443874	6481.970272	6652.341314	5883.73964	6360.294175	6377.925491	6596.409692	d13C_24	NA	NA	NA	-17.2	NA	NA	NA	n
ProMata_most_FGB	Pro Mata forest-grassland borders	Digitised	64.2819	6673.116244	7118.140627	6836.062337	6809.76331	7080.934658	7007.206592	6943.351211	6851.829301	6772.755601	6916.994299	d13C_24	NA	NA	NA	-16.8	NA	NA	NA	n
ProMata_most_FGB	Pro Mata forest-grassland borders	Digitised	73.7819	7657.944154	8062.325832	7611.527145	7694.01288	7245.658324	7346.323492	7536.258286	7866.538121	7361.233026	7539.332457	d13C_24	NA	NA	NA	-17.2	NA	NA	NA	n
ProMata_most_FGB	Pro Mata forest-grassland borders	Digitised	83.2819	8530.053115	8629.632448	8223.553047	8150.119265	7925.731828	8629.00387	8885.664969	8544.223183	7843.675667	8143.79088	d13C_24	NA	NA	NA	-16.8	NA	NA	NA	n
ProMata_most_FGB	Pro Mata forest-grassland borders	Digitised	92.7819	9582.223926	9940.034099	9867.802515	10081.05144	10300.05825	9750.310948	9901.699601	9804.981582	10006.71751	9888.427258	d13C_24	NA	NA	NA	-17.2	NA	NA	NA	n
ProMata_most_FGB	Pro Mata forest-grassland borders	Digitised	102.2819	10548.79511	10786.92232	10896.84747	10809.11564	10726.40777	10788.54196	11650.48868	12295.12209	10797.45217	10818.97225	d13C_24	NA	NA	NA	-16.8	NA	NA	NA	n
ProMata_most_FGB	Pro Mata forest-grassland borders	Digitised	110	11208.221	11870.733	11266.8735	11020.25425	11904.7698	11313.954	12612.8871	13361.1505	11747.033	12142.996	d13C_24	NA	NA	NA	-13.4	NA	NA	NA	n
ProMata_most_FGB	Pro Mata forest-grassland borders	Digitised	111	11223.8803	11884.5313	11401.3125	11074.46555	11998.3501	11443.52	12752.3061	13429.6276	11766.3717	12165.8509	d13C_24	NA	NA	NA	-32	NA	NA	NA	n
ProMata_most_FGB	Pro Mata forest-grassland borders	Digitised	7.2819	218.0575073	277.3616837	288.9656037	280.1740007	297.406975	246.5852966	228.5131182	273.7585085	331.8326301	297.3437199	d13C_25	NA	NA	NA	-26.8	NA	NA	NA	n
ProMata_most_FGB	Pro Mata forest-grassland borders	Digitised	16.7819	793.7233222	776.0977629	800.0571127	671.3578692	907.5281184	890.2705889	768.7091552	746.5477946	867.9293563	755.6651736	d13C_25	NA	NA	NA	-27.2	NA	NA	NA	n
ProMata_most_FGB	Pro Mata forest-grassland borders	Digitised	26.2819	1918.523759	2017.198319	1771.830801	2049.528188	2172.663753	2051.611001	2013.71833	2137.698221	2080.120367	1899.73751	d13C_25	NA	NA	NA	-26.8	NA	NA	NA	n
ProMata_most_FGB	Pro Mata forest-grassland borders	Digitised	35.7819	2848.98524	3090.974701	2971.456893	2807.515034	2693.674807	2870.362854	3020.658068	3205.760825	2924.330752	2877.713761	d13C_25	NA	NA	NA	-27.2	NA	NA	NA	n
ProMata_most_FGB	Pro Mata forest-grassland borders	Digitised	45.2819	4775.034313	4895.075626	4709.835547	4746.271455	4726.199718	4591.635913	4929.667735	5019.313838	4638.774531	4958.350488	d13C_25	NA	NA	NA	-26.8	NA	NA	NA	n
ProMata_most_FGB	Pro Mata forest-grassland borders	Digitised	54.7819	6278.535488	6446.657889	6389.212372	6623.443874	6481.970272	6652.341314	5883.73964	6360.294175	6377.925491	6596.409692	d13C_25	NA	NA	NA	-27.2	NA	NA	NA	n
ProMata_most_FGB	Pro Mata forest-grassland borders	Digitised	64.2819	6673.116244	7118.140627	6836.062337	6809.76331	7080.934658	7007.206592	6943.351211	6851.829301	6772.755601	6916.994299	d13C_25	NA	NA	NA	-26.8	NA	NA	NA	n
ProMata_most_FGB	Pro Mata forest-grassland borders	Digitised	73.7819	7657.944154	8062.325832	7611.527145	7694.01288	7245.658324	7346.323492	7536.258286	7866.538121	7361.233026	7539.332457	d13C_25	NA	NA	NA	-24.2	NA	NA	NA	n
ProMata_most_FGB	Pro Mata forest-grassland borders	Digitised	83.2819	8530.053115	8629.632448	8223.553047	8150.119265	7925.731828	8629.00387	8885.664969	8544.223183	7843.675667	8143.79088	d13C_25	NA	NA	NA	-23.8	NA	NA	NA	n
ProMata_most_FGB	Pro Mata forest-grassland borders	Digitised	92.7819	9582.223926	9940.034099	9867.802515	10081.05144	10300.05825	9750.310948	9901.699601	9804.981582	10006.71751	9888.427258	d13C_25	NA	NA	NA	-21.2	NA	NA	NA	n
ProMata_most_FGB	Pro Mata forest-grassland borders	Digitised	102.2819	10548.79511	10786.92232	10896.84747	10809.11564	10726.40777	10788.54196	11650.48868	12295.12209	10797.45217	10818.97225	d13C_25	NA	NA	NA	-20.8	NA	NA	NA	n
ProMata_most_FGB	Pro Mata forest-grassland borders	Digitised	110	11208.221	11870.733	11266.8735	11020.25425	11904.7698	11313.954	12612.8871	13361.1505	11747.033	12142.996	d13C_25	NA	NA	NA	-13.4	NA	NA	NA	n
ProMata_most_FGB	Pro Mata forest-grassland borders	Digitised	111	11223.8803	11884.5313	11401.3125	11074.46555	11998.3501	11443.52	12752.3061	13429.6276	11766.3717	12165.8509	d13C_25	NA	NA	NA	-32	NA	NA	NA	n
ProMata_most_FGB	Pro Mata forest-grassland borders	Digitised	7.2819	218.0575073	277.3616837	288.9656037	280.1740007	297.406975	246.5852966	228.5131182	273.7585085	331.8326301	297.3437199	d13C_26	NA	NA	NA	-26.8	NA	NA	NA	n
ProMata_most_FGB	Pro Mata forest-grassland borders	Digitised	16.7819	793.7233222	776.0977629	800.0571127	671.3578692	907.5281184	890.2705889	768.7091552	746.5477946	867.9293563	755.6651736	d13C_26	NA	NA	NA	-27.2	NA	NA	NA	n
ProMata_most_FGB	Pro Mata forest-grassland borders	Digitised	26.2819	1918.523759	2017.198319	1771.830801	2049.528188	2172.663753	2051.611001	2013.71833	2137.698221	2080.120367	1899.73751	d13C_26	NA	NA	NA	-26.8	NA	NA	NA	n
ProMata_most_FGB	Pro Mata forest-grassland borders	Digitised	35.7819	2848.98524	3090.974701	2971.456893	2807.515034	2693.674807	2870.362854	3020.658068	3205.760825	2924.330752	2877.713761	d13C_26	NA	NA	NA	-27.2	NA	NA	NA	n
ProMata_most_FGB	Pro Mata forest-grassland borders	Digitised	45.2819	4775.034313	4895.075626	4709.835547	4746.271455	4726.199718	4591.635913	4929.667735	5019.313838	4638.774531	4958.350488	d13C_26	NA	NA	NA	-26.8	NA	NA	NA	n
ProMata_most_FGB	Pro Mata forest-grassland borders	Digitised	54.7819	6278.535488	6446.657889	6389.212372	6623.443874	6481.970272	6652.341314	5883.73964	6360.294175	6377.925491	6596.409692	d13C_26	NA	NA	NA	-27.2	NA	NA	NA	n
ProMata_most_FGB	Pro Mata forest-grassland borders	Digitised	64.2819	6673.116244	7118.140627	6836.062337	6809.76331	7080.934658	7007.206592	6943.351211	6851.829301	6772.755601	6916.994299	d13C_26	NA	NA	NA	-26.8	NA	NA	NA	n
ProMata_most_FGB	Pro Mata forest-grassland borders	Digitised	73.7819	7657.944154	8062.325832	7611.527145	7694.01288	7245.658324	7346.323492	7536.258286	7866.538121	7361.233026	7539.332457	d13C_26	NA	NA	NA	-24.2	NA	NA	NA	n
ProMata_most_FGB	Pro Mata forest-grassland borders	Digitised	83.2819	8530.053115	8629.632448	8223.553047	8150.119265	7925.731828	8629.00387	8885.664969	8544.223183	7843.675667	8143.79088	d13C_26	NA	NA	NA	-23.8	NA	NA	NA	n
ProMata_most_FGB	Pro Mata forest-grassland borders	Digitised	92.7819	9582.223926	9940.034099	9867.802515	10081.05144	10300.05825	9750.310948	9901.699601	9804.981582	10006.71751	9888.427258	d13C_26	NA	NA	NA	-21.2	NA	NA	NA	n
ProMata_most_FGB	Pro Mata forest-grassland borders	Digitised	102.2819	10548.79511	10786.92232	10896.84747	10809.11564	10726.40777	10788.54196	11650.48868	12295.12209	10797.45217	10818.97225	d13C_26	NA	NA	NA	-20.8	NA	NA	NA	n
ProMata_most_FGB	Pro Mata forest-grassland borders	Digitised	110	11208.221	11870.733	11266.8735	11020.25425	11904.7698	11313.954	12612.8871	13361.1505	11747.033	12142.996	d13C_26	NA	NA	NA	-13.4	NA	NA	NA	n
ProMata_most_FGB	Pro Mata forest-grassland borders	Digitised	111	11223.8803	11884.5313	11401.3125	11074.46555	11998.3501	11443.52	12752.3061	13429.6276	11766.3717	12165.8509	d13C_26	NA	NA	NA	-32	NA	NA	NA	n
ProMata_most_FGB	Pro Mata forest-grassland borders	Digitised	7.2819	218.0575073	277.3616837	288.9656037	280.1740007	297.406975	246.5852966	228.5131182	273.7585085	331.8326301	297.3437199	d13C_27	NA	NA	NA	-26.8	NA	NA	NA	n
ProMata_most_FGB	Pro Mata forest-grassland borders	Digitised	16.7819	793.7233222	776.0977629	800.0571127	671.3578692	907.5281184	890.2705889	768.7091552	746.5477946	867.9293563	755.6651736	d13C_27	NA	NA	NA	-27.2	NA	NA	NA	n
ProMata_most_FGB	Pro Mata forest-grassland borders	Digitised	26.2819	1918.523759	2017.198319	1771.830801	2049.528188	2172.663753	2051.611001	2013.71833	2137.698221	2080.120367	1899.73751	d13C_27	NA	NA	NA	-26.8	NA	NA	NA	n
ProMata_most_FGB	Pro Mata forest-grassland borders	Digitised	35.7819	2848.98524	3090.974701	2971.456893	2807.515034	2693.674807	2870.362854	3020.658068	3205.760825	2924.330752	2877.713761	d13C_27	NA	NA	NA	-27.2	NA	NA	NA	n
ProMata_most_FGB	Pro Mata forest-grassland borders	Digitised	45.2819	4775.034313	4895.075626	4709.835547	4746.271455	4726.199718	4591.635913	4929.667735	5019.313838	4638.774531	4958.350488	d13C_27	NA	NA	NA	-26.8	NA	NA	NA	n
ProMata_most_FGB	Pro Mata forest-grassland borders	Digitised	54.7819	6278.535488	6446.657889	6389.212372	6623.443874	6481.970272	6652.341314	5883.73964	6360.294175	6377.925491	6596.409692	d13C_27	NA	NA	NA	-27.2	NA	NA	NA	n
ProMata_most_FGB	Pro Mata forest-grassland borders	Digitised	64.2819	6673.116244	7118.140627	6836.062337	6809.76331	7080.934658	7007.206592	6943.351211	6851.829301	6772.755601	6916.994299	d13C_27	NA	NA	NA	-26.8	NA	NA	NA	n
ProMata_most_FGB	Pro Mata forest-grassland borders	Digitised	73.7819	7657.944154	8062.325832	7611.527145	7694.01288	7245.658324	7346.323492	7536.258286	7866.538121	7361.233026	7539.332457	d13C_27	NA	NA	NA	-27.2	NA	NA	NA	n
ProMata_most_FGB	Pro Mata forest-grassland borders	Digitised	83.2819	8530.053115	8629.632448	8223.553047	8150.119265	7925.731828	8629.00387	8885.664969	8544.223183	7843.675667	8143.79088	d13C_27	NA	NA	NA	-26.8	NA	NA	NA	n
ProMata_most_FGB	Pro Mata forest-grassland borders	Digitised	92.7819	9582.223926	9940.034099	9867.802515	10081.05144	10300.05825	9750.310948	9901.699601	9804.981582	10006.71751	9888.427258	d13C_27	NA	NA	NA	-27.2	NA	NA	NA	n
ProMata_most_FGB	Pro Mata forest-grassland borders	Digitised	102.2819	10548.79511	10786.92232	10896.84747	10809.11564	10726.40777	10788.54196	11650.48868	12295.12209	10797.45217	10818.97225	d13C_27	NA	NA	NA	-26.8	NA	NA	NA	n
ProMata_most_FGB	Pro Mata forest-grassland borders	Digitised	110	11208.221	11870.733	11266.8735	11020.25425	11904.7698	11313.954	12612.8871	13361.1505	11747.033	12142.996	d13C_27	NA	NA	NA	-13.4	NA	NA	NA	n
ProMata_most_FGB	Pro Mata forest-grassland borders	Digitised	111	11223.8803	11884.5313	11401.3125	11074.46555	11998.3501	11443.52	12752.3061	13429.6276	11766.3717	12165.8509	d13C_27	NA	NA	NA	-32	NA	NA	NA	n
ProMata_most_FGB	Pro Mata forest-grassland borders	Digitised	7.2819	218.0575073	277.3616837	288.9656037	280.1740007	297.406975	246.5852966	228.5131182	273.7585085	331.8326301	297.3437199	d13C_28	NA	NA	NA	-26.8	NA	NA	NA	n
ProMata_most_FGB	Pro Mata forest-grassland borders	Digitised	16.7819	793.7233222	776.0977629	800.0571127	671.3578692	907.5281184	890.2705889	768.7091552	746.5477946	867.9293563	755.6651736	d13C_28	NA	NA	NA	-27.2	NA	NA	NA	n
ProMata_most_FGB	Pro Mata forest-grassland borders	Digitised	26.2819	1918.523759	2017.198319	1771.830801	2049.528188	2172.663753	2051.611001	2013.71833	2137.698221	2080.120367	1899.73751	d13C_28	NA	NA	NA	-26.8	NA	NA	NA	n
ProMata_most_FGB	Pro Mata forest-grassland borders	Digitised	35.7819	2848.98524	3090.974701	2971.456893	2807.515034	2693.674807	2870.362854	3020.658068	3205.760825	2924.330752	2877.713761	d13C_28	NA	NA	NA	-27.2	NA	NA	NA	n
ProMata_most_FGB	Pro Mata forest-grassland borders	Digitised	45.2819	4775.034313	4895.075626	4709.835547	4746.271455	4726.199718	4591.635913	4929.667735	5019.313838	4638.774531	4958.350488	d13C_28	NA	NA	NA	-26.8	NA	NA	NA	n
ProMata_most_FGB	Pro Mata forest-grassland borders	Digitised	54.7819	6278.535488	6446.657889	6389.212372	6623.443874	6481.970272	6652.341314	5883.73964	6360.294175	6377.925491	6596.409692	d13C_28	NA	NA	NA	-27.2	NA	NA	NA	n
ProMata_most_FGB	Pro Mata forest-grassland borders	Digitised	64.2819	6673.116244	7118.140627	6836.062337	6809.76331	7080.934658	7007.206592	6943.351211	6851.829301	6772.755601	6916.994299	d13C_28	NA	NA	NA	-26.8	NA	NA	NA	n
ProMata_most_FGB	Pro Mata forest-grassland borders	Digitised	73.7819	7657.944154	8062.325832	7611.527145	7694.01288	7245.658324	7346.323492	7536.258286	7866.538121	7361.233026	7539.332457	d13C_28	NA	NA	NA	-27.2	NA	NA	NA	n
ProMata_most_FGB	Pro Mata forest-grassland borders	Digitised	83.2819	8530.053115	8629.632448	8223.553047	8150.119265	7925.731828	8629.00387	8885.664969	8544.223183	7843.675667	8143.79088	d13C_28	NA	NA	NA	-26.8	NA	NA	NA	n
ProMata_most_FGB	Pro Mata forest-grassland borders	Digitised	92.7819	9582.223926	9940.034099	9867.802515	10081.05144	10300.05825	9750.310948	9901.699601	9804.981582	10006.71751	9888.427258	d13C_28	NA	NA	NA	-27.2	NA	NA	NA	n
ProMata_most_FGB	Pro Mata forest-grassland borders	Digitised	102.2819	10548.79511	10786.92232	10896.84747	10809.11564	10726.40777	10788.54196	11650.48868	12295.12209	10797.45217	10818.97225	d13C_28	NA	NA	NA	-26.8	NA	NA	NA	n
ProMata_most_FGB	Pro Mata forest-grassland borders	Digitised	110	11208.221	11870.733	11266.8735	11020.25425	11904.7698	11313.954	12612.8871	13361.1505	11747.033	12142.996	d13C_28	NA	NA	NA	-13.4	NA	NA	NA	n
ProMata_most_FGB	Pro Mata forest-grassland borders	Digitised	111	11223.8803	11884.5313	11401.3125	11074.46555	11998.3501	11443.52	12752.3061	13429.6276	11766.3717	12165.8509	d13C_28	NA	NA	NA	-32	NA	NA	NA	n
ProMata_most_FGB	Pro Mata forest-grassland borders	Digitised	7.2819	218.0575073	277.3616837	288.9656037	280.1740007	297.406975	246.5852966	228.5131182	273.7585085	331.8326301	297.3437199	d13C_29	NA	NA	NA	-26.8	NA	NA	NA	n
ProMata_most_FGB	Pro Mata forest-grassland borders	Digitised	16.7819	793.7233222	776.0977629	800.0571127	671.3578692	907.5281184	890.2705889	768.7091552	746.5477946	867.9293563	755.6651736	d13C_29	NA	NA	NA	-27.2	NA	NA	NA	n
ProMata_most_FGB	Pro Mata forest-grassland borders	Digitised	26.2819	1918.523759	2017.198319	1771.830801	2049.528188	2172.663753	2051.611001	2013.71833	2137.698221	2080.120367	1899.73751	d13C_29	NA	NA	NA	-26.8	NA	NA	NA	n
ProMata_most_FGB	Pro Mata forest-grassland borders	Digitised	35.7819	2848.98524	3090.974701	2971.456893	2807.515034	2693.674807	2870.362854	3020.658068	3205.760825	2924.330752	2877.713761	d13C_29	NA	NA	NA	-21.2	NA	NA	NA	n
ProMata_most_FGB	Pro Mata forest-grassland borders	Digitised	45.2819	4775.034313	4895.075626	4709.835547	4746.271455	4726.199718	4591.635913	4929.667735	5019.313838	4638.774531	4958.350488	d13C_29	NA	NA	NA	-20.8	NA	NA	NA	n
ProMata_most_FGB	Pro Mata forest-grassland borders	Digitised	54.7819	6278.535488	6446.657889	6389.212372	6623.443874	6481.970272	6652.341314	5883.73964	6360.294175	6377.925491	6596.409692	d13C_29	NA	NA	NA	-21.2	NA	NA	NA	n
ProMata_most_FGB	Pro Mata forest-grassland borders	Digitised	64.2819	6673.116244	7118.140627	6836.062337	6809.76331	7080.934658	7007.206592	6943.351211	6851.829301	6772.755601	6916.994299	d13C_29	NA	NA	NA	-20.8	NA	NA	NA	n
ProMata_most_FGB	Pro Mata forest-grassland borders	Digitised	73.7819	7657.944154	8062.325832	7611.527145	7694.01288	7245.658324	7346.323492	7536.258286	7866.538121	7361.233026	7539.332457	d13C_29	NA	NA	NA	-21.2	NA	NA	NA	n
ProMata_most_FGB	Pro Mata forest-grassland borders	Digitised	83.2819	8530.053115	8629.632448	8223.553047	8150.119265	7925.731828	8629.00387	8885.664969	8544.223183	7843.675667	8143.79088	d13C_29	NA	NA	NA	-20.8	NA	NA	NA	n
ProMata_most_FGB	Pro Mata forest-grassland borders	Digitised	92.7819	9582.223926	9940.034099	9867.802515	10081.05144	10300.05825	9750.310948	9901.699601	9804.981582	10006.71751	9888.427258	d13C_29	NA	NA	NA	-21.2	NA	NA	NA	n
ProMata_most_FGB	Pro Mata forest-grassland borders	Digitised	102.2819	10548.79511	10786.92232	10896.84747	10809.11564	10726.40777	10788.54196	11650.48868	12295.12209	10797.45217	10818.97225	d13C_29	NA	NA	NA	-20.8	NA	NA	NA	n
ProMata_most_FGB	Pro Mata forest-grassland borders	Digitised	110	11208.221	11870.733	11266.8735	11020.25425	11904.7698	11313.954	12612.8871	13361.1505	11747.033	12142.996	d13C_29	NA	NA	NA	-13.4	NA	NA	NA	n
ProMata_most_FGB	Pro Mata forest-grassland borders	Digitised	111	11223.8803	11884.5313	11401.3125	11074.46555	11998.3501	11443.52	12752.3061	13429.6276	11766.3717	12165.8509	d13C_29	NA	NA	NA	-32	NA	NA	NA	n
ProMata_most_FGB	Pro Mata forest-grassland borders	Digitised	7.2819	218.0575073	277.3616837	288.9656037	280.1740007	297.406975	246.5852966	228.5131182	273.7585085	331.8326301	297.3437199	d13C_3	NA	NA	NA	-26.8	NA	NA	NA	n
ProMata_most_FGB	Pro Mata forest-grassland borders	Digitised	16.7819	793.7233222	776.0977629	800.0571127	671.3578692	907.5281184	890.2705889	768.7091552	746.5477946	867.9293563	755.6651736	d13C_3	NA	NA	NA	-27.2	NA	NA	NA	n
ProMata_most_FGB	Pro Mata forest-grassland borders	Digitised	26.2819	1918.523759	2017.198319	1771.830801	2049.528188	2172.663753	2051.611001	2013.71833	2137.698221	2080.120367	1899.73751	d13C_3	NA	NA	NA	-26.8	NA	NA	NA	n
ProMata_most_FGB	Pro Mata forest-grassland borders	Digitised	35.7819	2848.98524	3090.974701	2971.456893	2807.515034	2693.674807	2870.362854	3020.658068	3205.760825	2924.330752	2877.713761	d13C_3	NA	NA	NA	-27.2	NA	NA	NA	n
ProMata_most_FGB	Pro Mata forest-grassland borders	Digitised	45.2819	4775.034313	4895.075626	4709.835547	4746.271455	4726.199718	4591.635913	4929.667735	5019.313838	4638.774531	4958.350488	d13C_3	NA	NA	NA	-26.8	NA	NA	NA	n
ProMata_most_FGB	Pro Mata forest-grassland borders	Digitised	54.7819	6278.535488	6446.657889	6389.212372	6623.443874	6481.970272	6652.341314	5883.73964	6360.294175	6377.925491	6596.409692	d13C_3	NA	NA	NA	-27.2	NA	NA	NA	n
ProMata_most_FGB	Pro Mata forest-grassland borders	Digitised	64.2819	6673.116244	7118.140627	6836.062337	6809.76331	7080.934658	7007.206592	6943.351211	6851.829301	6772.755601	6916.994299	d13C_3	NA	NA	NA	-26.8	NA	NA	NA	n
ProMata_most_FGB	Pro Mata forest-grassland borders	Digitised	73.7819	7657.944154	8062.325832	7611.527145	7694.01288	7245.658324	7346.323492	7536.258286	7866.538121	7361.233026	7539.332457	d13C_3	NA	NA	NA	-27.2	NA	NA	NA	n
ProMata_most_FGB	Pro Mata forest-grassland borders	Digitised	83.2819	8530.053115	8629.632448	8223.553047	8150.119265	7925.731828	8629.00387	8885.664969	8544.223183	7843.675667	8143.79088	d13C_3	NA	NA	NA	-26.8	NA	NA	NA	n
ProMata_most_FGB	Pro Mata forest-grassland borders	Digitised	92.7819	9582.223926	9940.034099	9867.802515	10081.05144	10300.05825	9750.310948	9901.699601	9804.981582	10006.71751	9888.427258	d13C_3	NA	NA	NA	-27.2	NA	NA	NA	n
ProMata_most_FGB	Pro Mata forest-grassland borders	Digitised	102.2819	10548.79511	10786.92232	10896.84747	10809.11564	10726.40777	10788.54196	11650.48868	12295.12209	10797.45217	10818.97225	d13C_3	NA	NA	NA	-26.8	NA	NA	NA	n
ProMata_most_FGB	Pro Mata forest-grassland borders	Digitised	110	11208.221	11870.733	11266.8735	11020.25425	11904.7698	11313.954	12612.8871	13361.1505	11747.033	12142.996	d13C_3	NA	NA	NA	-13.4	NA	NA	NA	n
ProMata_most_FGB	Pro Mata forest-grassland borders	Digitised	111	11223.8803	11884.5313	11401.3125	11074.46555	11998.3501	11443.52	12752.3061	13429.6276	11766.3717	12165.8509	d13C_3	NA	NA	NA	-32	NA	NA	NA	n
ProMata_most_FGB	Pro Mata forest-grassland borders	Digitised	7.2819	218.0575073	277.3616837	288.9656037	280.1740007	297.406975	246.5852966	228.5131182	273.7585085	331.8326301	297.3437199	d13C_30	NA	NA	NA	-26.8	NA	NA	NA	n
ProMata_most_FGB	Pro Mata forest-grassland borders	Digitised	16.7819	793.7233222	776.0977629	800.0571127	671.3578692	907.5281184	890.2705889	768.7091552	746.5477946	867.9293563	755.6651736	d13C_30	NA	NA	NA	-27.2	NA	NA	NA	n
ProMata_most_FGB	Pro Mata forest-grassland borders	Digitised	26.2819	1918.523759	2017.198319	1771.830801	2049.528188	2172.663753	2051.611001	2013.71833	2137.698221	2080.120367	1899.73751	d13C_30	NA	NA	NA	-26.8	NA	NA	NA	n
ProMata_most_FGB	Pro Mata forest-grassland borders	Digitised	35.7819	2848.98524	3090.974701	2971.456893	2807.515034	2693.674807	2870.362854	3020.658068	3205.760825	2924.330752	2877.713761	d13C_30	NA	NA	NA	-21.2	NA	NA	NA	n
ProMata_most_FGB	Pro Mata forest-grassland borders	Digitised	45.2819	4775.034313	4895.075626	4709.835547	4746.271455	4726.199718	4591.635913	4929.667735	5019.313838	4638.774531	4958.350488	d13C_30	NA	NA	NA	-20.8	NA	NA	NA	n
ProMata_most_FGB	Pro Mata forest-grassland borders	Digitised	54.7819	6278.535488	6446.657889	6389.212372	6623.443874	6481.970272	6652.341314	5883.73964	6360.294175	6377.925491	6596.409692	d13C_30	NA	NA	NA	-21.2	NA	NA	NA	n
ProMata_most_FGB	Pro Mata forest-grassland borders	Digitised	64.2819	6673.116244	7118.140627	6836.062337	6809.76331	7080.934658	7007.206592	6943.351211	6851.829301	6772.755601	6916.994299	d13C_30	NA	NA	NA	-20.8	NA	NA	NA	n
ProMata_most_FGB	Pro Mata forest-grassland borders	Digitised	73.7819	7657.944154	8062.325832	7611.527145	7694.01288	7245.658324	7346.323492	7536.258286	7866.538121	7361.233026	7539.332457	d13C_30	NA	NA	NA	-21.2	NA	NA	NA	n
ProMata_most_FGB	Pro Mata forest-grassland borders	Digitised	83.2819	8530.053115	8629.632448	8223.553047	8150.119265	7925.731828	8629.00387	8885.664969	8544.223183	7843.675667	8143.79088	d13C_30	NA	NA	NA	-20.8	NA	NA	NA	n
ProMata_most_FGB	Pro Mata forest-grassland borders	Digitised	92.7819	9582.223926	9940.034099	9867.802515	10081.05144	10300.05825	9750.310948	9901.699601	9804.981582	10006.71751	9888.427258	d13C_30	NA	NA	NA	-21.2	NA	NA	NA	n
ProMata_most_FGB	Pro Mata forest-grassland borders	Digitised	102.2819	10548.79511	10786.92232	10896.84747	10809.11564	10726.40777	10788.54196	11650.48868	12295.12209	10797.45217	10818.97225	d13C_30	NA	NA	NA	-20.8	NA	NA	NA	n
ProMata_most_FGB	Pro Mata forest-grassland borders	Digitised	110	11208.221	11870.733	11266.8735	11020.25425	11904.7698	11313.954	12612.8871	13361.1505	11747.033	12142.996	d13C_30	NA	NA	NA	-13.4	NA	NA	NA	n
ProMata_most_FGB	Pro Mata forest-grassland borders	Digitised	111	11223.8803	11884.5313	11401.3125	11074.46555	11998.3501	11443.52	12752.3061	13429.6276	11766.3717	12165.8509	d13C_30	NA	NA	NA	-32	NA	NA	NA	n
ProMata_most_FGB	Pro Mata forest-grassland borders	Digitised	7.2819	218.0575073	277.3616837	288.9656037	280.1740007	297.406975	246.5852966	228.5131182	273.7585085	331.8326301	297.3437199	d13C_31	NA	NA	NA	-26.8	NA	NA	NA	n
ProMata_most_FGB	Pro Mata forest-grassland borders	Digitised	16.7819	793.7233222	776.0977629	800.0571127	671.3578692	907.5281184	890.2705889	768.7091552	746.5477946	867.9293563	755.6651736	d13C_31	NA	NA	NA	-27.2	NA	NA	NA	n
ProMata_most_FGB	Pro Mata forest-grassland borders	Digitised	26.2819	1918.523759	2017.198319	1771.830801	2049.528188	2172.663753	2051.611001	2013.71833	2137.698221	2080.120367	1899.73751	d13C_31	NA	NA	NA	-23.8	NA	NA	NA	n
ProMata_most_FGB	Pro Mata forest-grassland borders	Digitised	35.7819	2848.98524	3090.974701	2971.456893	2807.515034	2693.674807	2870.362854	3020.658068	3205.760825	2924.330752	2877.713761	d13C_31	NA	NA	NA	-21.2	NA	NA	NA	n
ProMata_most_FGB	Pro Mata forest-grassland borders	Digitised	45.2819	4775.034313	4895.075626	4709.835547	4746.271455	4726.199718	4591.635913	4929.667735	5019.313838	4638.774531	4958.350488	d13C_31	NA	NA	NA	-20.8	NA	NA	NA	n
ProMata_most_FGB	Pro Mata forest-grassland borders	Digitised	54.7819	6278.535488	6446.657889	6389.212372	6623.443874	6481.970272	6652.341314	5883.73964	6360.294175	6377.925491	6596.409692	d13C_31	NA	NA	NA	-21.2	NA	NA	NA	n
ProMata_most_FGB	Pro Mata forest-grassland borders	Digitised	64.2819	6673.116244	7118.140627	6836.062337	6809.76331	7080.934658	7007.206592	6943.351211	6851.829301	6772.755601	6916.994299	d13C_31	NA	NA	NA	-20.8	NA	NA	NA	n
ProMata_most_FGB	Pro Mata forest-grassland borders	Digitised	73.7819	7657.944154	8062.325832	7611.527145	7694.01288	7245.658324	7346.323492	7536.258286	7866.538121	7361.233026	7539.332457	d13C_31	NA	NA	NA	-21.2	NA	NA	NA	n
ProMata_most_FGB	Pro Mata forest-grassland borders	Digitised	83.2819	8530.053115	8629.632448	8223.553047	8150.119265	7925.731828	8629.00387	8885.664969	8544.223183	7843.675667	8143.79088	d13C_31	NA	NA	NA	-20.8	NA	NA	NA	n
ProMata_most_FGB	Pro Mata forest-grassland borders	Digitised	92.7819	9582.223926	9940.034099	9867.802515	10081.05144	10300.05825	9750.310948	9901.699601	9804.981582	10006.71751	9888.427258	d13C_31	NA	NA	NA	-21.2	NA	NA	NA	n
ProMata_most_FGB	Pro Mata forest-grassland borders	Digitised	102.2819	10548.79511	10786.92232	10896.84747	10809.11564	10726.40777	10788.54196	11650.48868	12295.12209	10797.45217	10818.97225	d13C_31	NA	NA	NA	-20.8	NA	NA	NA	n
ProMata_most_FGB	Pro Mata forest-grassland borders	Digitised	110	11208.221	11870.733	11266.8735	11020.25425	11904.7698	11313.954	12612.8871	13361.1505	11747.033	12142.996	d13C_31	NA	NA	NA	-13.4	NA	NA	NA	n
ProMata_most_FGB	Pro Mata forest-grassland borders	Digitised	111	11223.8803	11884.5313	11401.3125	11074.46555	11998.3501	11443.52	12752.3061	13429.6276	11766.3717	12165.8509	d13C_31	NA	NA	NA	-32	NA	NA	NA	n
ProMata_most_FGB	Pro Mata forest-grassland borders	Digitised	7.2819	218.0575073	277.3616837	288.9656037	280.1740007	297.406975	246.5852966	228.5131182	273.7585085	331.8326301	297.3437199	d13C_32	NA	NA	NA	-26.8	NA	NA	NA	n
ProMata_most_FGB	Pro Mata forest-grassland borders	Digitised	16.7819	793.7233222	776.0977629	800.0571127	671.3578692	907.5281184	890.2705889	768.7091552	746.5477946	867.9293563	755.6651736	d13C_32	NA	NA	NA	-27.2	NA	NA	NA	n
ProMata_most_FGB	Pro Mata forest-grassland borders	Digitised	26.2819	1918.523759	2017.198319	1771.830801	2049.528188	2172.663753	2051.611001	2013.71833	2137.698221	2080.120367	1899.73751	d13C_32	NA	NA	NA	-20.8	NA	NA	NA	n
ProMata_most_FGB	Pro Mata forest-grassland borders	Digitised	35.7819	2848.98524	3090.974701	2971.456893	2807.515034	2693.674807	2870.362854	3020.658068	3205.760825	2924.330752	2877.713761	d13C_32	NA	NA	NA	-21.2	NA	NA	NA	n
ProMata_most_FGB	Pro Mata forest-grassland borders	Digitised	45.2819	4775.034313	4895.075626	4709.835547	4746.271455	4726.199718	4591.635913	4929.667735	5019.313838	4638.774531	4958.350488	d13C_32	NA	NA	NA	-20.8	NA	NA	NA	n
ProMata_most_FGB	Pro Mata forest-grassland borders	Digitised	54.7819	6278.535488	6446.657889	6389.212372	6623.443874	6481.970272	6652.341314	5883.73964	6360.294175	6377.925491	6596.409692	d13C_32	NA	NA	NA	-17.2	NA	NA	NA	n
ProMata_most_FGB	Pro Mata forest-grassland borders	Digitised	64.2819	6673.116244	7118.140627	6836.062337	6809.76331	7080.934658	7007.206592	6943.351211	6851.829301	6772.755601	6916.994299	d13C_32	NA	NA	NA	-16.8	NA	NA	NA	n
ProMata_most_FGB	Pro Mata forest-grassland borders	Digitised	73.7819	7657.944154	8062.325832	7611.527145	7694.01288	7245.658324	7346.323492	7536.258286	7866.538121	7361.233026	7539.332457	d13C_32	NA	NA	NA	-17.2	NA	NA	NA	n
ProMata_most_FGB	Pro Mata forest-grassland borders	Digitised	83.2819	8530.053115	8629.632448	8223.553047	8150.119265	7925.731828	8629.00387	8885.664969	8544.223183	7843.675667	8143.79088	d13C_32	NA	NA	NA	-16.8	NA	NA	NA	n
ProMata_most_FGB	Pro Mata forest-grassland borders	Digitised	92.7819	9582.223926	9940.034099	9867.802515	10081.05144	10300.05825	9750.310948	9901.699601	9804.981582	10006.71751	9888.427258	d13C_32	NA	NA	NA	-17.2	NA	NA	NA	n
ProMata_most_FGB	Pro Mata forest-grassland borders	Digitised	102.2819	10548.79511	10786.92232	10896.84747	10809.11564	10726.40777	10788.54196	11650.48868	12295.12209	10797.45217	10818.97225	d13C_32	NA	NA	NA	-16.8	NA	NA	NA	n
ProMata_most_FGB	Pro Mata forest-grassland borders	Digitised	110	11208.221	11870.733	11266.8735	11020.25425	11904.7698	11313.954	12612.8871	13361.1505	11747.033	12142.996	d13C_32	NA	NA	NA	-13.4	NA	NA	NA	n
ProMata_most_FGB	Pro Mata forest-grassland borders	Digitised	111	11223.8803	11884.5313	11401.3125	11074.46555	11998.3501	11443.52	12752.3061	13429.6276	11766.3717	12165.8509	d13C_32	NA	NA	NA	-32	NA	NA	NA	n
ProMata_most_FGB	Pro Mata forest-grassland borders	Digitised	7.2819	218.0575073	277.3616837	288.9656037	280.1740007	297.406975	246.5852966	228.5131182	273.7585085	331.8326301	297.3437199	d13C_33	NA	NA	NA	-26.8	NA	NA	NA	n
ProMata_most_FGB	Pro Mata forest-grassland borders	Digitised	16.7819	793.7233222	776.0977629	800.0571127	671.3578692	907.5281184	890.2705889	768.7091552	746.5477946	867.9293563	755.6651736	d13C_33	NA	NA	NA	-27.2	NA	NA	NA	n
ProMata_most_FGB	Pro Mata forest-grassland borders	Digitised	26.2819	1918.523759	2017.198319	1771.830801	2049.528188	2172.663753	2051.611001	2013.71833	2137.698221	2080.120367	1899.73751	d13C_33	NA	NA	NA	-23.8	NA	NA	NA	n
ProMata_most_FGB	Pro Mata forest-grassland borders	Digitised	35.7819	2848.98524	3090.974701	2971.456893	2807.515034	2693.674807	2870.362854	3020.658068	3205.760825	2924.330752	2877.713761	d13C_33	NA	NA	NA	-21.2	NA	NA	NA	n
ProMata_most_FGB	Pro Mata forest-grassland borders	Digitised	45.2819	4775.034313	4895.075626	4709.835547	4746.271455	4726.199718	4591.635913	4929.667735	5019.313838	4638.774531	4958.350488	d13C_33	NA	NA	NA	-20.8	NA	NA	NA	n
ProMata_most_FGB	Pro Mata forest-grassland borders	Digitised	54.7819	6278.535488	6446.657889	6389.212372	6623.443874	6481.970272	6652.341314	5883.73964	6360.294175	6377.925491	6596.409692	d13C_33	NA	NA	NA	-17.2	NA	NA	NA	n
ProMata_most_FGB	Pro Mata forest-grassland borders	Digitised	64.2819	6673.116244	7118.140627	6836.062337	6809.76331	7080.934658	7007.206592	6943.351211	6851.829301	6772.755601	6916.994299	d13C_33	NA	NA	NA	-16.8	NA	NA	NA	n
ProMata_most_FGB	Pro Mata forest-grassland borders	Digitised	73.7819	7657.944154	8062.325832	7611.527145	7694.01288	7245.658324	7346.323492	7536.258286	7866.538121	7361.233026	7539.332457	d13C_33	NA	NA	NA	-17.2	NA	NA	NA	n
ProMata_most_FGB	Pro Mata forest-grassland borders	Digitised	83.2819	8530.053115	8629.632448	8223.553047	8150.119265	7925.731828	8629.00387	8885.664969	8544.223183	7843.675667	8143.79088	d13C_33	NA	NA	NA	-16.8	NA	NA	NA	n
ProMata_most_FGB	Pro Mata forest-grassland borders	Digitised	92.7819	9582.223926	9940.034099	9867.802515	10081.05144	10300.05825	9750.310948	9901.699601	9804.981582	10006.71751	9888.427258	d13C_33	NA	NA	NA	-17.2	NA	NA	NA	n
ProMata_most_FGB	Pro Mata forest-grassland borders	Digitised	102.2819	10548.79511	10786.92232	10896.84747	10809.11564	10726.40777	10788.54196	11650.48868	12295.12209	10797.45217	10818.97225	d13C_33	NA	NA	NA	-16.8	NA	NA	NA	n
ProMata_most_FGB	Pro Mata forest-grassland borders	Digitised	110	11208.221	11870.733	11266.8735	11020.25425	11904.7698	11313.954	12612.8871	13361.1505	11747.033	12142.996	d13C_33	NA	NA	NA	-13.4	NA	NA	NA	n
ProMata_most_FGB	Pro Mata forest-grassland borders	Digitised	111	11223.8803	11884.5313	11401.3125	11074.46555	11998.3501	11443.52	12752.3061	13429.6276	11766.3717	12165.8509	d13C_33	NA	NA	NA	-32	NA	NA	NA	n
ProMata_most_FGB	Pro Mata forest-grassland borders	Digitised	7.2819	218.0575073	277.3616837	288.9656037	280.1740007	297.406975	246.5852966	228.5131182	273.7585085	331.8326301	297.3437199	d13C_34	NA	NA	NA	-26.8	NA	NA	NA	n
ProMata_most_FGB	Pro Mata forest-grassland borders	Digitised	16.7819	793.7233222	776.0977629	800.0571127	671.3578692	907.5281184	890.2705889	768.7091552	746.5477946	867.9293563	755.6651736	d13C_34	NA	NA	NA	-27.2	NA	NA	NA	n
ProMata_most_FGB	Pro Mata forest-grassland borders	Digitised	26.2819	1918.523759	2017.198319	1771.830801	2049.528188	2172.663753	2051.611001	2013.71833	2137.698221	2080.120367	1899.73751	d13C_34	NA	NA	NA	-23.8	NA	NA	NA	n
ProMata_most_FGB	Pro Mata forest-grassland borders	Digitised	35.7819	2848.98524	3090.974701	2971.456893	2807.515034	2693.674807	2870.362854	3020.658068	3205.760825	2924.330752	2877.713761	d13C_34	NA	NA	NA	-24.2	NA	NA	NA	n
ProMata_most_FGB	Pro Mata forest-grassland borders	Digitised	45.2819	4775.034313	4895.075626	4709.835547	4746.271455	4726.199718	4591.635913	4929.667735	5019.313838	4638.774531	4958.350488	d13C_34	NA	NA	NA	-23.8	NA	NA	NA	n
ProMata_most_FGB	Pro Mata forest-grassland borders	Digitised	54.7819	6278.535488	6446.657889	6389.212372	6623.443874	6481.970272	6652.341314	5883.73964	6360.294175	6377.925491	6596.409692	d13C_34	NA	NA	NA	-24.2	NA	NA	NA	n
ProMata_most_FGB	Pro Mata forest-grassland borders	Digitised	64.2819	6673.116244	7118.140627	6836.062337	6809.76331	7080.934658	7007.206592	6943.351211	6851.829301	6772.755601	6916.994299	d13C_34	NA	NA	NA	-20.8	NA	NA	NA	n
ProMata_most_FGB	Pro Mata forest-grassland borders	Digitised	73.7819	7657.944154	8062.325832	7611.527145	7694.01288	7245.658324	7346.323492	7536.258286	7866.538121	7361.233026	7539.332457	d13C_34	NA	NA	NA	-17.2	NA	NA	NA	n
ProMata_most_FGB	Pro Mata forest-grassland borders	Digitised	83.2819	8530.053115	8629.632448	8223.553047	8150.119265	7925.731828	8629.00387	8885.664969	8544.223183	7843.675667	8143.79088	d13C_34	NA	NA	NA	-16.8	NA	NA	NA	n
ProMata_most_FGB	Pro Mata forest-grassland borders	Digitised	92.7819	9582.223926	9940.034099	9867.802515	10081.05144	10300.05825	9750.310948	9901.699601	9804.981582	10006.71751	9888.427258	d13C_34	NA	NA	NA	-17.2	NA	NA	NA	n
ProMata_most_FGB	Pro Mata forest-grassland borders	Digitised	102.2819	10548.79511	10786.92232	10896.84747	10809.11564	10726.40777	10788.54196	11650.48868	12295.12209	10797.45217	10818.97225	d13C_34	NA	NA	NA	-16.8	NA	NA	NA	n
ProMata_most_FGB	Pro Mata forest-grassland borders	Digitised	110	11208.221	11870.733	11266.8735	11020.25425	11904.7698	11313.954	12612.8871	13361.1505	11747.033	12142.996	d13C_34	NA	NA	NA	-13.4	NA	NA	NA	n
ProMata_most_FGB	Pro Mata forest-grassland borders	Digitised	111	11223.8803	11884.5313	11401.3125	11074.46555	11998.3501	11443.52	12752.3061	13429.6276	11766.3717	12165.8509	d13C_34	NA	NA	NA	-32	NA	NA	NA	n
ProMata_most_FGB	Pro Mata forest-grassland borders	Digitised	7.2819	218.0575073	277.3616837	288.9656037	280.1740007	297.406975	246.5852966	228.5131182	273.7585085	331.8326301	297.3437199	d13C_35	NA	NA	NA	-20.8	NA	NA	NA	n
ProMata_most_FGB	Pro Mata forest-grassland borders	Digitised	16.7819	793.7233222	776.0977629	800.0571127	671.3578692	907.5281184	890.2705889	768.7091552	746.5477946	867.9293563	755.6651736	d13C_35	NA	NA	NA	-17.2	NA	NA	NA	n
ProMata_most_FGB	Pro Mata forest-grassland borders	Digitised	26.2819	1918.523759	2017.198319	1771.830801	2049.528188	2172.663753	2051.611001	2013.71833	2137.698221	2080.120367	1899.73751	d13C_35	NA	NA	NA	-16.8	NA	NA	NA	n
ProMata_most_FGB	Pro Mata forest-grassland borders	Digitised	35.7819	2848.98524	3090.974701	2971.456893	2807.515034	2693.674807	2870.362854	3020.658068	3205.760825	2924.330752	2877.713761	d13C_35	NA	NA	NA	-17.2	NA	NA	NA	n
ProMata_most_FGB	Pro Mata forest-grassland borders	Digitised	45.2819	4775.034313	4895.075626	4709.835547	4746.271455	4726.199718	4591.635913	4929.667735	5019.313838	4638.774531	4958.350488	d13C_35	NA	NA	NA	-16.8	NA	NA	NA	n
ProMata_most_FGB	Pro Mata forest-grassland borders	Digitised	54.7819	6278.535488	6446.657889	6389.212372	6623.443874	6481.970272	6652.341314	5883.73964	6360.294175	6377.925491	6596.409692	d13C_35	NA	NA	NA	-17.2	NA	NA	NA	n
ProMata_most_FGB	Pro Mata forest-grassland borders	Digitised	64.2819	6673.116244	7118.140627	6836.062337	6809.76331	7080.934658	7007.206592	6943.351211	6851.829301	6772.755601	6916.994299	d13C_35	NA	NA	NA	-16.8	NA	NA	NA	n
ProMata_most_FGB	Pro Mata forest-grassland borders	Digitised	73.7819	7657.944154	8062.325832	7611.527145	7694.01288	7245.658324	7346.323492	7536.258286	7866.538121	7361.233026	7539.332457	d13C_35	NA	NA	NA	-17.2	NA	NA	NA	n
ProMata_most_FGB	Pro Mata forest-grassland borders	Digitised	83.2819	8530.053115	8629.632448	8223.553047	8150.119265	7925.731828	8629.00387	8885.664969	8544.223183	7843.675667	8143.79088	d13C_35	NA	NA	NA	-16.8	NA	NA	NA	n
ProMata_most_FGB	Pro Mata forest-grassland borders	Digitised	92.7819	9582.223926	9940.034099	9867.802515	10081.05144	10300.05825	9750.310948	9901.699601	9804.981582	10006.71751	9888.427258	d13C_35	NA	NA	NA	-17.2	NA	NA	NA	n
ProMata_most_FGB	Pro Mata forest-grassland borders	Digitised	102.2819	10548.79511	10786.92232	10896.84747	10809.11564	10726.40777	10788.54196	11650.48868	12295.12209	10797.45217	10818.97225	d13C_35	NA	NA	NA	-16.8	NA	NA	NA	n
ProMata_most_FGB	Pro Mata forest-grassland borders	Digitised	110	11208.221	11870.733	11266.8735	11020.25425	11904.7698	11313.954	12612.8871	13361.1505	11747.033	12142.996	d13C_35	NA	NA	NA	-13.4	NA	NA	NA	n
ProMata_most_FGB	Pro Mata forest-grassland borders	Digitised	111	11223.8803	11884.5313	11401.3125	11074.46555	11998.3501	11443.52	12752.3061	13429.6276	11766.3717	12165.8509	d13C_35	NA	NA	NA	-32	NA	NA	NA	n
ProMata_most_FGB	Pro Mata forest-grassland borders	Digitised	7.2819	218.0575073	277.3616837	288.9656037	280.1740007	297.406975	246.5852966	228.5131182	273.7585085	331.8326301	297.3437199	d13C_36	NA	NA	NA	-16.8	NA	NA	NA	n
ProMata_most_FGB	Pro Mata forest-grassland borders	Digitised	16.7819	793.7233222	776.0977629	800.0571127	671.3578692	907.5281184	890.2705889	768.7091552	746.5477946	867.9293563	755.6651736	d13C_36	NA	NA	NA	-17.2	NA	NA	NA	n
ProMata_most_FGB	Pro Mata forest-grassland borders	Digitised	26.2819	1918.523759	2017.198319	1771.830801	2049.528188	2172.663753	2051.611001	2013.71833	2137.698221	2080.120367	1899.73751	d13C_36	NA	NA	NA	-16.8	NA	NA	NA	n
ProMata_most_FGB	Pro Mata forest-grassland borders	Digitised	35.7819	2848.98524	3090.974701	2971.456893	2807.515034	2693.674807	2870.362854	3020.658068	3205.760825	2924.330752	2877.713761	d13C_36	NA	NA	NA	-17.2	NA	NA	NA	n
ProMata_most_FGB	Pro Mata forest-grassland borders	Digitised	45.2819	4775.034313	4895.075626	4709.835547	4746.271455	4726.199718	4591.635913	4929.667735	5019.313838	4638.774531	4958.350488	d13C_36	NA	NA	NA	-16.8	NA	NA	NA	n
ProMata_most_FGB	Pro Mata forest-grassland borders	Digitised	54.7819	6278.535488	6446.657889	6389.212372	6623.443874	6481.970272	6652.341314	5883.73964	6360.294175	6377.925491	6596.409692	d13C_36	NA	NA	NA	-17.2	NA	NA	NA	n
ProMata_most_FGB	Pro Mata forest-grassland borders	Digitised	64.2819	6673.116244	7118.140627	6836.062337	6809.76331	7080.934658	7007.206592	6943.351211	6851.829301	6772.755601	6916.994299	d13C_36	NA	NA	NA	-16.8	NA	NA	NA	n
ProMata_most_FGB	Pro Mata forest-grassland borders	Digitised	73.7819	7657.944154	8062.325832	7611.527145	7694.01288	7245.658324	7346.323492	7536.258286	7866.538121	7361.233026	7539.332457	d13C_36	NA	NA	NA	-17.2	NA	NA	NA	n
ProMata_most_FGB	Pro Mata forest-grassland borders	Digitised	83.2819	8530.053115	8629.632448	8223.553047	8150.119265	7925.731828	8629.00387	8885.664969	8544.223183	7843.675667	8143.79088	d13C_36	NA	NA	NA	-16.8	NA	NA	NA	n
ProMata_most_FGB	Pro Mata forest-grassland borders	Digitised	92.7819	9582.223926	9940.034099	9867.802515	10081.05144	10300.05825	9750.310948	9901.699601	9804.981582	10006.71751	9888.427258	d13C_36	NA	NA	NA	-17.2	NA	NA	NA	n
ProMata_most_FGB	Pro Mata forest-grassland borders	Digitised	102.2819	10548.79511	10786.92232	10896.84747	10809.11564	10726.40777	10788.54196	11650.48868	12295.12209	10797.45217	10818.97225	d13C_36	NA	NA	NA	-16.8	NA	NA	NA	n
ProMata_most_FGB	Pro Mata forest-grassland borders	Digitised	110	11208.221	11870.733	11266.8735	11020.25425	11904.7698	11313.954	12612.8871	13361.1505	11747.033	12142.996	d13C_36	NA	NA	NA	-13.4	NA	NA	NA	n
ProMata_most_FGB	Pro Mata forest-grassland borders	Digitised	111	11223.8803	11884.5313	11401.3125	11074.46555	11998.3501	11443.52	12752.3061	13429.6276	11766.3717	12165.8509	d13C_36	NA	NA	NA	-32	NA	NA	NA	n
ProMata_most_FGB	Pro Mata forest-grassland borders	Digitised	7.2819	218.0575073	277.3616837	288.9656037	280.1740007	297.406975	246.5852966	228.5131182	273.7585085	331.8326301	297.3437199	d13C_37	NA	NA	NA	-26.8	NA	NA	NA	n
ProMata_most_FGB	Pro Mata forest-grassland borders	Digitised	16.7819	793.7233222	776.0977629	800.0571127	671.3578692	907.5281184	890.2705889	768.7091552	746.5477946	867.9293563	755.6651736	d13C_37	NA	NA	NA	-24.2	NA	NA	NA	n
ProMata_most_FGB	Pro Mata forest-grassland borders	Digitised	26.2819	1918.523759	2017.198319	1771.830801	2049.528188	2172.663753	2051.611001	2013.71833	2137.698221	2080.120367	1899.73751	d13C_37	NA	NA	NA	-20.8	NA	NA	NA	n
ProMata_most_FGB	Pro Mata forest-grassland borders	Digitised	35.7819	2848.98524	3090.974701	2971.456893	2807.515034	2693.674807	2870.362854	3020.658068	3205.760825	2924.330752	2877.713761	d13C_37	NA	NA	NA	-21.2	NA	NA	NA	n
ProMata_most_FGB	Pro Mata forest-grassland borders	Digitised	45.2819	4775.034313	4895.075626	4709.835547	4746.271455	4726.199718	4591.635913	4929.667735	5019.313838	4638.774531	4958.350488	d13C_37	NA	NA	NA	-20.8	NA	NA	NA	n
ProMata_most_FGB	Pro Mata forest-grassland borders	Digitised	54.7819	6278.535488	6446.657889	6389.212372	6623.443874	6481.970272	6652.341314	5883.73964	6360.294175	6377.925491	6596.409692	d13C_37	NA	NA	NA	-21.2	NA	NA	NA	n
ProMata_most_FGB	Pro Mata forest-grassland borders	Digitised	64.2819	6673.116244	7118.140627	6836.062337	6809.76331	7080.934658	7007.206592	6943.351211	6851.829301	6772.755601	6916.994299	d13C_37	NA	NA	NA	-20.8	NA	NA	NA	n
ProMata_most_FGB	Pro Mata forest-grassland borders	Digitised	73.7819	7657.944154	8062.325832	7611.527145	7694.01288	7245.658324	7346.323492	7536.258286	7866.538121	7361.233026	7539.332457	d13C_37	NA	NA	NA	-17.2	NA	NA	NA	n
ProMata_most_FGB	Pro Mata forest-grassland borders	Digitised	83.2819	8530.053115	8629.632448	8223.553047	8150.119265	7925.731828	8629.00387	8885.664969	8544.223183	7843.675667	8143.79088	d13C_37	NA	NA	NA	-16.8	NA	NA	NA	n
ProMata_most_FGB	Pro Mata forest-grassland borders	Digitised	92.7819	9582.223926	9940.034099	9867.802515	10081.05144	10300.05825	9750.310948	9901.699601	9804.981582	10006.71751	9888.427258	d13C_37	NA	NA	NA	-17.2	NA	NA	NA	n
ProMata_most_FGB	Pro Mata forest-grassland borders	Digitised	102.2819	10548.79511	10786.92232	10896.84747	10809.11564	10726.40777	10788.54196	11650.48868	12295.12209	10797.45217	10818.97225	d13C_37	NA	NA	NA	-16.8	NA	NA	NA	n
ProMata_most_FGB	Pro Mata forest-grassland borders	Digitised	110	11208.221	11870.733	11266.8735	11020.25425	11904.7698	11313.954	12612.8871	13361.1505	11747.033	12142.996	d13C_37	NA	NA	NA	-13.4	NA	NA	NA	n
ProMata_most_FGB	Pro Mata forest-grassland borders	Digitised	111	11223.8803	11884.5313	11401.3125	11074.46555	11998.3501	11443.52	12752.3061	13429.6276	11766.3717	12165.8509	d13C_37	NA	NA	NA	-32	NA	NA	NA	n
ProMata_most_FGB	Pro Mata forest-grassland borders	Digitised	7.2819	218.0575073	277.3616837	288.9656037	280.1740007	297.406975	246.5852966	228.5131182	273.7585085	331.8326301	297.3437199	d13C_38	NA	NA	NA	-26.8	NA	NA	NA	n
ProMata_most_FGB	Pro Mata forest-grassland borders	Digitised	16.7819	793.7233222	776.0977629	800.0571127	671.3578692	907.5281184	890.2705889	768.7091552	746.5477946	867.9293563	755.6651736	d13C_38	NA	NA	NA	-24.2	NA	NA	NA	n
ProMata_most_FGB	Pro Mata forest-grassland borders	Digitised	26.2819	1918.523759	2017.198319	1771.830801	2049.528188	2172.663753	2051.611001	2013.71833	2137.698221	2080.120367	1899.73751	d13C_38	NA	NA	NA	-23.8	NA	NA	NA	n
ProMata_most_FGB	Pro Mata forest-grassland borders	Digitised	35.7819	2848.98524	3090.974701	2971.456893	2807.515034	2693.674807	2870.362854	3020.658068	3205.760825	2924.330752	2877.713761	d13C_38	NA	NA	NA	-21.2	NA	NA	NA	n
ProMata_most_FGB	Pro Mata forest-grassland borders	Digitised	45.2819	4775.034313	4895.075626	4709.835547	4746.271455	4726.199718	4591.635913	4929.667735	5019.313838	4638.774531	4958.350488	d13C_38	NA	NA	NA	-20.8	NA	NA	NA	n
ProMata_most_FGB	Pro Mata forest-grassland borders	Digitised	54.7819	6278.535488	6446.657889	6389.212372	6623.443874	6481.970272	6652.341314	5883.73964	6360.294175	6377.925491	6596.409692	d13C_38	NA	NA	NA	-21.2	NA	NA	NA	n
ProMata_most_FGB	Pro Mata forest-grassland borders	Digitised	64.2819	6673.116244	7118.140627	6836.062337	6809.76331	7080.934658	7007.206592	6943.351211	6851.829301	6772.755601	6916.994299	d13C_38	NA	NA	NA	-20.8	NA	NA	NA	n
ProMata_most_FGB	Pro Mata forest-grassland borders	Digitised	73.7819	7657.944154	8062.325832	7611.527145	7694.01288	7245.658324	7346.323492	7536.258286	7866.538121	7361.233026	7539.332457	d13C_38	NA	NA	NA	-21.2	NA	NA	NA	n
ProMata_most_FGB	Pro Mata forest-grassland borders	Digitised	83.2819	8530.053115	8629.632448	8223.553047	8150.119265	7925.731828	8629.00387	8885.664969	8544.223183	7843.675667	8143.79088	d13C_38	NA	NA	NA	-20.8	NA	NA	NA	n
ProMata_most_FGB	Pro Mata forest-grassland borders	Digitised	92.7819	9582.223926	9940.034099	9867.802515	10081.05144	10300.05825	9750.310948	9901.699601	9804.981582	10006.71751	9888.427258	d13C_38	NA	NA	NA	-21.2	NA	NA	NA	n
ProMata_most_FGB	Pro Mata forest-grassland borders	Digitised	102.2819	10548.79511	10786.92232	10896.84747	10809.11564	10726.40777	10788.54196	11650.48868	12295.12209	10797.45217	10818.97225	d13C_38	NA	NA	NA	-20.8	NA	NA	NA	n
ProMata_most_FGB	Pro Mata forest-grassland borders	Digitised	110	11208.221	11870.733	11266.8735	11020.25425	11904.7698	11313.954	12612.8871	13361.1505	11747.033	12142.996	d13C_38	NA	NA	NA	-13.4	NA	NA	NA	n
ProMata_most_FGB	Pro Mata forest-grassland borders	Digitised	111	11223.8803	11884.5313	11401.3125	11074.46555	11998.3501	11443.52	12752.3061	13429.6276	11766.3717	12165.8509	d13C_38	NA	NA	NA	-32	NA	NA	NA	n
ProMata_most_FGB	Pro Mata forest-grassland borders	Digitised	7.2819	218.0575073	277.3616837	288.9656037	280.1740007	297.406975	246.5852966	228.5131182	273.7585085	331.8326301	297.3437199	d13C_39	NA	NA	NA	-26.8	NA	NA	NA	n
ProMata_most_FGB	Pro Mata forest-grassland borders	Digitised	16.7819	793.7233222	776.0977629	800.0571127	671.3578692	907.5281184	890.2705889	768.7091552	746.5477946	867.9293563	755.6651736	d13C_39	NA	NA	NA	-27.2	NA	NA	NA	n
ProMata_most_FGB	Pro Mata forest-grassland borders	Digitised	26.2819	1918.523759	2017.198319	1771.830801	2049.528188	2172.663753	2051.611001	2013.71833	2137.698221	2080.120367	1899.73751	d13C_39	NA	NA	NA	-26.8	NA	NA	NA	n
ProMata_most_FGB	Pro Mata forest-grassland borders	Digitised	35.7819	2848.98524	3090.974701	2971.456893	2807.515034	2693.674807	2870.362854	3020.658068	3205.760825	2924.330752	2877.713761	d13C_39	NA	NA	NA	-27.2	NA	NA	NA	n
ProMata_most_FGB	Pro Mata forest-grassland borders	Digitised	45.2819	4775.034313	4895.075626	4709.835547	4746.271455	4726.199718	4591.635913	4929.667735	5019.313838	4638.774531	4958.350488	d13C_39	NA	NA	NA	-26.8	NA	NA	NA	n
ProMata_most_FGB	Pro Mata forest-grassland borders	Digitised	54.7819	6278.535488	6446.657889	6389.212372	6623.443874	6481.970272	6652.341314	5883.73964	6360.294175	6377.925491	6596.409692	d13C_39	NA	NA	NA	-24.2	NA	NA	NA	n
ProMata_most_FGB	Pro Mata forest-grassland borders	Digitised	64.2819	6673.116244	7118.140627	6836.062337	6809.76331	7080.934658	7007.206592	6943.351211	6851.829301	6772.755601	6916.994299	d13C_39	NA	NA	NA	-20.8	NA	NA	NA	n
ProMata_most_FGB	Pro Mata forest-grassland borders	Digitised	73.7819	7657.944154	8062.325832	7611.527145	7694.01288	7245.658324	7346.323492	7536.258286	7866.538121	7361.233026	7539.332457	d13C_39	NA	NA	NA	-21.2	NA	NA	NA	n
ProMata_most_FGB	Pro Mata forest-grassland borders	Digitised	83.2819	8530.053115	8629.632448	8223.553047	8150.119265	7925.731828	8629.00387	8885.664969	8544.223183	7843.675667	8143.79088	d13C_39	NA	NA	NA	-20.8	NA	NA	NA	n
ProMata_most_FGB	Pro Mata forest-grassland borders	Digitised	92.7819	9582.223926	9940.034099	9867.802515	10081.05144	10300.05825	9750.310948	9901.699601	9804.981582	10006.71751	9888.427258	d13C_39	NA	NA	NA	-21.2	NA	NA	NA	n
ProMata_most_FGB	Pro Mata forest-grassland borders	Digitised	102.2819	10548.79511	10786.92232	10896.84747	10809.11564	10726.40777	10788.54196	11650.48868	12295.12209	10797.45217	10818.97225	d13C_39	NA	NA	NA	-20.8	NA	NA	NA	n
ProMata_most_FGB	Pro Mata forest-grassland borders	Digitised	110	11208.221	11870.733	11266.8735	11020.25425	11904.7698	11313.954	12612.8871	13361.1505	11747.033	12142.996	d13C_39	NA	NA	NA	-13.4	NA	NA	NA	n
ProMata_most_FGB	Pro Mata forest-grassland borders	Digitised	111	11223.8803	11884.5313	11401.3125	11074.46555	11998.3501	11443.52	12752.3061	13429.6276	11766.3717	12165.8509	d13C_39	NA	NA	NA	-32	NA	NA	NA	n
ProMata_most_FGB	Pro Mata forest-grassland borders	Digitised	7.2819	218.0575073	277.3616837	288.9656037	280.1740007	297.406975	246.5852966	228.5131182	273.7585085	331.8326301	297.3437199	d13C_4	NA	NA	NA	-26.8	NA	NA	NA	n
ProMata_most_FGB	Pro Mata forest-grassland borders	Digitised	16.7819	793.7233222	776.0977629	800.0571127	671.3578692	907.5281184	890.2705889	768.7091552	746.5477946	867.9293563	755.6651736	d13C_4	NA	NA	NA	-27.2	NA	NA	NA	n
ProMata_most_FGB	Pro Mata forest-grassland borders	Digitised	26.2819	1918.523759	2017.198319	1771.830801	2049.528188	2172.663753	2051.611001	2013.71833	2137.698221	2080.120367	1899.73751	d13C_4	NA	NA	NA	-26.8	NA	NA	NA	n
ProMata_most_FGB	Pro Mata forest-grassland borders	Digitised	35.7819	2848.98524	3090.974701	2971.456893	2807.515034	2693.674807	2870.362854	3020.658068	3205.760825	2924.330752	2877.713761	d13C_4	NA	NA	NA	-27.2	NA	NA	NA	n
ProMata_most_FGB	Pro Mata forest-grassland borders	Digitised	45.2819	4775.034313	4895.075626	4709.835547	4746.271455	4726.199718	4591.635913	4929.667735	5019.313838	4638.774531	4958.350488	d13C_4	NA	NA	NA	-26.8	NA	NA	NA	n
ProMata_most_FGB	Pro Mata forest-grassland borders	Digitised	54.7819	6278.535488	6446.657889	6389.212372	6623.443874	6481.970272	6652.341314	5883.73964	6360.294175	6377.925491	6596.409692	d13C_4	NA	NA	NA	-27.2	NA	NA	NA	n
ProMata_most_FGB	Pro Mata forest-grassland borders	Digitised	64.2819	6673.116244	7118.140627	6836.062337	6809.76331	7080.934658	7007.206592	6943.351211	6851.829301	6772.755601	6916.994299	d13C_4	NA	NA	NA	-26.8	NA	NA	NA	n
ProMata_most_FGB	Pro Mata forest-grassland borders	Digitised	73.7819	7657.944154	8062.325832	7611.527145	7694.01288	7245.658324	7346.323492	7536.258286	7866.538121	7361.233026	7539.332457	d13C_4	NA	NA	NA	-27.2	NA	NA	NA	n
ProMata_most_FGB	Pro Mata forest-grassland borders	Digitised	83.2819	8530.053115	8629.632448	8223.553047	8150.119265	7925.731828	8629.00387	8885.664969	8544.223183	7843.675667	8143.79088	d13C_4	NA	NA	NA	-26.8	NA	NA	NA	n
ProMata_most_FGB	Pro Mata forest-grassland borders	Digitised	92.7819	9582.223926	9940.034099	9867.802515	10081.05144	10300.05825	9750.310948	9901.699601	9804.981582	10006.71751	9888.427258	d13C_4	NA	NA	NA	-27.2	NA	NA	NA	n
ProMata_most_FGB	Pro Mata forest-grassland borders	Digitised	102.2819	10548.79511	10786.92232	10896.84747	10809.11564	10726.40777	10788.54196	11650.48868	12295.12209	10797.45217	10818.97225	d13C_4	NA	NA	NA	-26.8	NA	NA	NA	n
ProMata_most_FGB	Pro Mata forest-grassland borders	Digitised	110	11208.221	11870.733	11266.8735	11020.25425	11904.7698	11313.954	12612.8871	13361.1505	11747.033	12142.996	d13C_4	NA	NA	NA	-13.4	NA	NA	NA	n
ProMata_most_FGB	Pro Mata forest-grassland borders	Digitised	111	11223.8803	11884.5313	11401.3125	11074.46555	11998.3501	11443.52	12752.3061	13429.6276	11766.3717	12165.8509	d13C_4	NA	NA	NA	-32	NA	NA	NA	n
ProMata_most_FGB	Pro Mata forest-grassland borders	Digitised	7.2819	218.0575073	277.3616837	288.9656037	280.1740007	297.406975	246.5852966	228.5131182	273.7585085	331.8326301	297.3437199	d13C_40	NA	NA	NA	-26.8	NA	NA	NA	n
ProMata_most_FGB	Pro Mata forest-grassland borders	Digitised	16.7819	793.7233222	776.0977629	800.0571127	671.3578692	907.5281184	890.2705889	768.7091552	746.5477946	867.9293563	755.6651736	d13C_40	NA	NA	NA	-27.2	NA	NA	NA	n
ProMata_most_FGB	Pro Mata forest-grassland borders	Digitised	26.2819	1918.523759	2017.198319	1771.830801	2049.528188	2172.663753	2051.611001	2013.71833	2137.698221	2080.120367	1899.73751	d13C_40	NA	NA	NA	-26.8	NA	NA	NA	n
ProMata_most_FGB	Pro Mata forest-grassland borders	Digitised	35.7819	2848.98524	3090.974701	2971.456893	2807.515034	2693.674807	2870.362854	3020.658068	3205.760825	2924.330752	2877.713761	d13C_40	NA	NA	NA	-27.2	NA	NA	NA	n
ProMata_most_FGB	Pro Mata forest-grassland borders	Digitised	45.2819	4775.034313	4895.075626	4709.835547	4746.271455	4726.199718	4591.635913	4929.667735	5019.313838	4638.774531	4958.350488	d13C_40	NA	NA	NA	-26.8	NA	NA	NA	n
ProMata_most_FGB	Pro Mata forest-grassland borders	Digitised	54.7819	6278.535488	6446.657889	6389.212372	6623.443874	6481.970272	6652.341314	5883.73964	6360.294175	6377.925491	6596.409692	d13C_40	NA	NA	NA	-24.2	NA	NA	NA	n
ProMata_most_FGB	Pro Mata forest-grassland borders	Digitised	64.2819	6673.116244	7118.140627	6836.062337	6809.76331	7080.934658	7007.206592	6943.351211	6851.829301	6772.755601	6916.994299	d13C_40	NA	NA	NA	-23.8	NA	NA	NA	n
ProMata_most_FGB	Pro Mata forest-grassland borders	Digitised	73.7819	7657.944154	8062.325832	7611.527145	7694.01288	7245.658324	7346.323492	7536.258286	7866.538121	7361.233026	7539.332457	d13C_40	NA	NA	NA	-24.2	NA	NA	NA	n
ProMata_most_FGB	Pro Mata forest-grassland borders	Digitised	83.2819	8530.053115	8629.632448	8223.553047	8150.119265	7925.731828	8629.00387	8885.664969	8544.223183	7843.675667	8143.79088	d13C_40	NA	NA	NA	-23.8	NA	NA	NA	n
ProMata_most_FGB	Pro Mata forest-grassland borders	Digitised	92.7819	9582.223926	9940.034099	9867.802515	10081.05144	10300.05825	9750.310948	9901.699601	9804.981582	10006.71751	9888.427258	d13C_40	NA	NA	NA	-21.2	NA	NA	NA	n
ProMata_most_FGB	Pro Mata forest-grassland borders	Digitised	102.2819	10548.79511	10786.92232	10896.84747	10809.11564	10726.40777	10788.54196	11650.48868	12295.12209	10797.45217	10818.97225	d13C_40	NA	NA	NA	-20.8	NA	NA	NA	n
ProMata_most_FGB	Pro Mata forest-grassland borders	Digitised	110	11208.221	11870.733	11266.8735	11020.25425	11904.7698	11313.954	12612.8871	13361.1505	11747.033	12142.996	d13C_40	NA	NA	NA	-13.4	NA	NA	NA	n
ProMata_most_FGB	Pro Mata forest-grassland borders	Digitised	111	11223.8803	11884.5313	11401.3125	11074.46555	11998.3501	11443.52	12752.3061	13429.6276	11766.3717	12165.8509	d13C_40	NA	NA	NA	-32	NA	NA	NA	n
ProMata_most_FGB	Pro Mata forest-grassland borders	Digitised	7.2819	218.0575073	277.3616837	288.9656037	280.1740007	297.406975	246.5852966	228.5131182	273.7585085	331.8326301	297.3437199	d13C_41	NA	NA	NA	-26.8	NA	NA	NA	n
ProMata_most_FGB	Pro Mata forest-grassland borders	Digitised	16.7819	793.7233222	776.0977629	800.0571127	671.3578692	907.5281184	890.2705889	768.7091552	746.5477946	867.9293563	755.6651736	d13C_41	NA	NA	NA	-27.2	NA	NA	NA	n
ProMata_most_FGB	Pro Mata forest-grassland borders	Digitised	26.2819	1918.523759	2017.198319	1771.830801	2049.528188	2172.663753	2051.611001	2013.71833	2137.698221	2080.120367	1899.73751	d13C_41	NA	NA	NA	-26.8	NA	NA	NA	n
ProMata_most_FGB	Pro Mata forest-grassland borders	Digitised	35.7819	2848.98524	3090.974701	2971.456893	2807.515034	2693.674807	2870.362854	3020.658068	3205.760825	2924.330752	2877.713761	d13C_41	NA	NA	NA	-24.2	NA	NA	NA	n
ProMata_most_FGB	Pro Mata forest-grassland borders	Digitised	45.2819	4775.034313	4895.075626	4709.835547	4746.271455	4726.199718	4591.635913	4929.667735	5019.313838	4638.774531	4958.350488	d13C_41	NA	NA	NA	-23.8	NA	NA	NA	n
ProMata_most_FGB	Pro Mata forest-grassland borders	Digitised	54.7819	6278.535488	6446.657889	6389.212372	6623.443874	6481.970272	6652.341314	5883.73964	6360.294175	6377.925491	6596.409692	d13C_41	NA	NA	NA	-21.2	NA	NA	NA	n
ProMata_most_FGB	Pro Mata forest-grassland borders	Digitised	64.2819	6673.116244	7118.140627	6836.062337	6809.76331	7080.934658	7007.206592	6943.351211	6851.829301	6772.755601	6916.994299	d13C_41	NA	NA	NA	-20.8	NA	NA	NA	n
ProMata_most_FGB	Pro Mata forest-grassland borders	Digitised	73.7819	7657.944154	8062.325832	7611.527145	7694.01288	7245.658324	7346.323492	7536.258286	7866.538121	7361.233026	7539.332457	d13C_41	NA	NA	NA	-21.2	NA	NA	NA	n
ProMata_most_FGB	Pro Mata forest-grassland borders	Digitised	83.2819	8530.053115	8629.632448	8223.553047	8150.119265	7925.731828	8629.00387	8885.664969	8544.223183	7843.675667	8143.79088	d13C_41	NA	NA	NA	-20.8	NA	NA	NA	n
ProMata_most_FGB	Pro Mata forest-grassland borders	Digitised	92.7819	9582.223926	9940.034099	9867.802515	10081.05144	10300.05825	9750.310948	9901.699601	9804.981582	10006.71751	9888.427258	d13C_41	NA	NA	NA	-21.2	NA	NA	NA	n
ProMata_most_FGB	Pro Mata forest-grassland borders	Digitised	102.2819	10548.79511	10786.92232	10896.84747	10809.11564	10726.40777	10788.54196	11650.48868	12295.12209	10797.45217	10818.97225	d13C_41	NA	NA	NA	-20.8	NA	NA	NA	n
ProMata_most_FGB	Pro Mata forest-grassland borders	Digitised	110	11208.221	11870.733	11266.8735	11020.25425	11904.7698	11313.954	12612.8871	13361.1505	11747.033	12142.996	d13C_41	NA	NA	NA	-13.4	NA	NA	NA	n
ProMata_most_FGB	Pro Mata forest-grassland borders	Digitised	111	11223.8803	11884.5313	11401.3125	11074.46555	11998.3501	11443.52	12752.3061	13429.6276	11766.3717	12165.8509	d13C_41	NA	NA	NA	-32	NA	NA	NA	n
ProMata_most_FGB	Pro Mata forest-grassland borders	Digitised	7.2819	218.0575073	277.3616837	288.9656037	280.1740007	297.406975	246.5852966	228.5131182	273.7585085	331.8326301	297.3437199	d13C_42	NA	NA	NA	-26.8	NA	NA	NA	n
ProMata_most_FGB	Pro Mata forest-grassland borders	Digitised	16.7819	793.7233222	776.0977629	800.0571127	671.3578692	907.5281184	890.2705889	768.7091552	746.5477946	867.9293563	755.6651736	d13C_42	NA	NA	NA	-27.2	NA	NA	NA	n
ProMata_most_FGB	Pro Mata forest-grassland borders	Digitised	26.2819	1918.523759	2017.198319	1771.830801	2049.528188	2172.663753	2051.611001	2013.71833	2137.698221	2080.120367	1899.73751	d13C_42	NA	NA	NA	-26.8	NA	NA	NA	n
ProMata_most_FGB	Pro Mata forest-grassland borders	Digitised	35.7819	2848.98524	3090.974701	2971.456893	2807.515034	2693.674807	2870.362854	3020.658068	3205.760825	2924.330752	2877.713761	d13C_42	NA	NA	NA	-24.2	NA	NA	NA	n
ProMata_most_FGB	Pro Mata forest-grassland borders	Digitised	45.2819	4775.034313	4895.075626	4709.835547	4746.271455	4726.199718	4591.635913	4929.667735	5019.313838	4638.774531	4958.350488	d13C_42	NA	NA	NA	-23.8	NA	NA	NA	n
ProMata_most_FGB	Pro Mata forest-grassland borders	Digitised	54.7819	6278.535488	6446.657889	6389.212372	6623.443874	6481.970272	6652.341314	5883.73964	6360.294175	6377.925491	6596.409692	d13C_42	NA	NA	NA	-21.2	NA	NA	NA	n
ProMata_most_FGB	Pro Mata forest-grassland borders	Digitised	64.2819	6673.116244	7118.140627	6836.062337	6809.76331	7080.934658	7007.206592	6943.351211	6851.829301	6772.755601	6916.994299	d13C_42	NA	NA	NA	-20.8	NA	NA	NA	n
ProMata_most_FGB	Pro Mata forest-grassland borders	Digitised	73.7819	7657.944154	8062.325832	7611.527145	7694.01288	7245.658324	7346.323492	7536.258286	7866.538121	7361.233026	7539.332457	d13C_42	NA	NA	NA	-21.2	NA	NA	NA	n
ProMata_most_FGB	Pro Mata forest-grassland borders	Digitised	83.2819	8530.053115	8629.632448	8223.553047	8150.119265	7925.731828	8629.00387	8885.664969	8544.223183	7843.675667	8143.79088	d13C_42	NA	NA	NA	-20.8	NA	NA	NA	n
ProMata_most_FGB	Pro Mata forest-grassland borders	Digitised	92.7819	9582.223926	9940.034099	9867.802515	10081.05144	10300.05825	9750.310948	9901.699601	9804.981582	10006.71751	9888.427258	d13C_42	NA	NA	NA	-21.2	NA	NA	NA	n
ProMata_most_FGB	Pro Mata forest-grassland borders	Digitised	102.2819	10548.79511	10786.92232	10896.84747	10809.11564	10726.40777	10788.54196	11650.48868	12295.12209	10797.45217	10818.97225	d13C_42	NA	NA	NA	-20.8	NA	NA	NA	n
ProMata_most_FGB	Pro Mata forest-grassland borders	Digitised	110	11208.221	11870.733	11266.8735	11020.25425	11904.7698	11313.954	12612.8871	13361.1505	11747.033	12142.996	d13C_42	NA	NA	NA	-13.4	NA	NA	NA	n
ProMata_most_FGB	Pro Mata forest-grassland borders	Digitised	111	11223.8803	11884.5313	11401.3125	11074.46555	11998.3501	11443.52	12752.3061	13429.6276	11766.3717	12165.8509	d13C_42	NA	NA	NA	-32	NA	NA	NA	n
ProMata_most_FGB	Pro Mata forest-grassland borders	Digitised	7.2819	218.0575073	277.3616837	288.9656037	280.1740007	297.406975	246.5852966	228.5131182	273.7585085	331.8326301	297.3437199	d13C_43	NA	NA	NA	-26.8	NA	NA	NA	n
ProMata_most_FGB	Pro Mata forest-grassland borders	Digitised	16.7819	793.7233222	776.0977629	800.0571127	671.3578692	907.5281184	890.2705889	768.7091552	746.5477946	867.9293563	755.6651736	d13C_43	NA	NA	NA	-27.2	NA	NA	NA	n
ProMata_most_FGB	Pro Mata forest-grassland borders	Digitised	26.2819	1918.523759	2017.198319	1771.830801	2049.528188	2172.663753	2051.611001	2013.71833	2137.698221	2080.120367	1899.73751	d13C_43	NA	NA	NA	-23.8	NA	NA	NA	n
ProMata_most_FGB	Pro Mata forest-grassland borders	Digitised	35.7819	2848.98524	3090.974701	2971.456893	2807.515034	2693.674807	2870.362854	3020.658068	3205.760825	2924.330752	2877.713761	d13C_43	NA	NA	NA	-21.2	NA	NA	NA	n
ProMata_most_FGB	Pro Mata forest-grassland borders	Digitised	45.2819	4775.034313	4895.075626	4709.835547	4746.271455	4726.199718	4591.635913	4929.667735	5019.313838	4638.774531	4958.350488	d13C_43	NA	NA	NA	-20.8	NA	NA	NA	n
ProMata_most_FGB	Pro Mata forest-grassland borders	Digitised	54.7819	6278.535488	6446.657889	6389.212372	6623.443874	6481.970272	6652.341314	5883.73964	6360.294175	6377.925491	6596.409692	d13C_43	NA	NA	NA	-21.2	NA	NA	NA	n
ProMata_most_FGB	Pro Mata forest-grassland borders	Digitised	64.2819	6673.116244	7118.140627	6836.062337	6809.76331	7080.934658	7007.206592	6943.351211	6851.829301	6772.755601	6916.994299	d13C_43	NA	NA	NA	-20.8	NA	NA	NA	n
ProMata_most_FGB	Pro Mata forest-grassland borders	Digitised	73.7819	7657.944154	8062.325832	7611.527145	7694.01288	7245.658324	7346.323492	7536.258286	7866.538121	7361.233026	7539.332457	d13C_43	NA	NA	NA	-21.2	NA	NA	NA	n
ProMata_most_FGB	Pro Mata forest-grassland borders	Digitised	83.2819	8530.053115	8629.632448	8223.553047	8150.119265	7925.731828	8629.00387	8885.664969	8544.223183	7843.675667	8143.79088	d13C_43	NA	NA	NA	-20.8	NA	NA	NA	n
ProMata_most_FGB	Pro Mata forest-grassland borders	Digitised	92.7819	9582.223926	9940.034099	9867.802515	10081.05144	10300.05825	9750.310948	9901.699601	9804.981582	10006.71751	9888.427258	d13C_43	NA	NA	NA	-21.2	NA	NA	NA	n
ProMata_most_FGB	Pro Mata forest-grassland borders	Digitised	102.2819	10548.79511	10786.92232	10896.84747	10809.11564	10726.40777	10788.54196	11650.48868	12295.12209	10797.45217	10818.97225	d13C_43	NA	NA	NA	-20.8	NA	NA	NA	n
ProMata_most_FGB	Pro Mata forest-grassland borders	Digitised	110	11208.221	11870.733	11266.8735	11020.25425	11904.7698	11313.954	12612.8871	13361.1505	11747.033	12142.996	d13C_43	NA	NA	NA	-13.4	NA	NA	NA	n
ProMata_most_FGB	Pro Mata forest-grassland borders	Digitised	111	11223.8803	11884.5313	11401.3125	11074.46555	11998.3501	11443.52	12752.3061	13429.6276	11766.3717	12165.8509	d13C_43	NA	NA	NA	-32	NA	NA	NA	n
ProMata_most_FGB	Pro Mata forest-grassland borders	Digitised	7.2819	218.0575073	277.3616837	288.9656037	280.1740007	297.406975	246.5852966	228.5131182	273.7585085	331.8326301	297.3437199	d13C_44	NA	NA	NA	-26.8	NA	NA	NA	n
ProMata_most_FGB	Pro Mata forest-grassland borders	Digitised	16.7819	793.7233222	776.0977629	800.0571127	671.3578692	907.5281184	890.2705889	768.7091552	746.5477946	867.9293563	755.6651736	d13C_44	NA	NA	NA	-27.2	NA	NA	NA	n
ProMata_most_FGB	Pro Mata forest-grassland borders	Digitised	26.2819	1918.523759	2017.198319	1771.830801	2049.528188	2172.663753	2051.611001	2013.71833	2137.698221	2080.120367	1899.73751	d13C_44	NA	NA	NA	-20.8	NA	NA	NA	n
ProMata_most_FGB	Pro Mata forest-grassland borders	Digitised	35.7819	2848.98524	3090.974701	2971.456893	2807.515034	2693.674807	2870.362854	3020.658068	3205.760825	2924.330752	2877.713761	d13C_44	NA	NA	NA	-21.2	NA	NA	NA	n
ProMata_most_FGB	Pro Mata forest-grassland borders	Digitised	45.2819	4775.034313	4895.075626	4709.835547	4746.271455	4726.199718	4591.635913	4929.667735	5019.313838	4638.774531	4958.350488	d13C_44	NA	NA	NA	-20.8	NA	NA	NA	n
ProMata_most_FGB	Pro Mata forest-grassland borders	Digitised	54.7819	6278.535488	6446.657889	6389.212372	6623.443874	6481.970272	6652.341314	5883.73964	6360.294175	6377.925491	6596.409692	d13C_44	NA	NA	NA	-17.2	NA	NA	NA	n
ProMata_most_FGB	Pro Mata forest-grassland borders	Digitised	64.2819	6673.116244	7118.140627	6836.062337	6809.76331	7080.934658	7007.206592	6943.351211	6851.829301	6772.755601	6916.994299	d13C_44	NA	NA	NA	-16.8	NA	NA	NA	n
ProMata_most_FGB	Pro Mata forest-grassland borders	Digitised	73.7819	7657.944154	8062.325832	7611.527145	7694.01288	7245.658324	7346.323492	7536.258286	7866.538121	7361.233026	7539.332457	d13C_44	NA	NA	NA	-17.2	NA	NA	NA	n
ProMata_most_FGB	Pro Mata forest-grassland borders	Digitised	83.2819	8530.053115	8629.632448	8223.553047	8150.119265	7925.731828	8629.00387	8885.664969	8544.223183	7843.675667	8143.79088	d13C_44	NA	NA	NA	-16.8	NA	NA	NA	n
ProMata_most_FGB	Pro Mata forest-grassland borders	Digitised	92.7819	9582.223926	9940.034099	9867.802515	10081.05144	10300.05825	9750.310948	9901.699601	9804.981582	10006.71751	9888.427258	d13C_44	NA	NA	NA	-17.2	NA	NA	NA	n
ProMata_most_FGB	Pro Mata forest-grassland borders	Digitised	102.2819	10548.79511	10786.92232	10896.84747	10809.11564	10726.40777	10788.54196	11650.48868	12295.12209	10797.45217	10818.97225	d13C_44	NA	NA	NA	-16.8	NA	NA	NA	n
ProMata_most_FGB	Pro Mata forest-grassland borders	Digitised	110	11208.221	11870.733	11266.8735	11020.25425	11904.7698	11313.954	12612.8871	13361.1505	11747.033	12142.996	d13C_44	NA	NA	NA	-13.4	NA	NA	NA	n
ProMata_most_FGB	Pro Mata forest-grassland borders	Digitised	111	11223.8803	11884.5313	11401.3125	11074.46555	11998.3501	11443.52	12752.3061	13429.6276	11766.3717	12165.8509	d13C_44	NA	NA	NA	-32	NA	NA	NA	n
ProMata_most_FGB	Pro Mata forest-grassland borders	Digitised	7.2819	218.0575073	277.3616837	288.9656037	280.1740007	297.406975	246.5852966	228.5131182	273.7585085	331.8326301	297.3437199	d13C_45	NA	NA	NA	-26.8	NA	NA	NA	n
ProMata_most_FGB	Pro Mata forest-grassland borders	Digitised	16.7819	793.7233222	776.0977629	800.0571127	671.3578692	907.5281184	890.2705889	768.7091552	746.5477946	867.9293563	755.6651736	d13C_45	NA	NA	NA	-24.2	NA	NA	NA	n
ProMata_most_FGB	Pro Mata forest-grassland borders	Digitised	26.2819	1918.523759	2017.198319	1771.830801	2049.528188	2172.663753	2051.611001	2013.71833	2137.698221	2080.120367	1899.73751	d13C_45	NA	NA	NA	-20.8	NA	NA	NA	n
ProMata_most_FGB	Pro Mata forest-grassland borders	Digitised	35.7819	2848.98524	3090.974701	2971.456893	2807.515034	2693.674807	2870.362854	3020.658068	3205.760825	2924.330752	2877.713761	d13C_45	NA	NA	NA	-21.2	NA	NA	NA	n
ProMata_most_FGB	Pro Mata forest-grassland borders	Digitised	45.2819	4775.034313	4895.075626	4709.835547	4746.271455	4726.199718	4591.635913	4929.667735	5019.313838	4638.774531	4958.350488	d13C_45	NA	NA	NA	-20.8	NA	NA	NA	n
ProMata_most_FGB	Pro Mata forest-grassland borders	Digitised	54.7819	6278.535488	6446.657889	6389.212372	6623.443874	6481.970272	6652.341314	5883.73964	6360.294175	6377.925491	6596.409692	d13C_45	NA	NA	NA	-17.2	NA	NA	NA	n
ProMata_most_FGB	Pro Mata forest-grassland borders	Digitised	64.2819	6673.116244	7118.140627	6836.062337	6809.76331	7080.934658	7007.206592	6943.351211	6851.829301	6772.755601	6916.994299	d13C_45	NA	NA	NA	-16.8	NA	NA	NA	n
ProMata_most_FGB	Pro Mata forest-grassland borders	Digitised	73.7819	7657.944154	8062.325832	7611.527145	7694.01288	7245.658324	7346.323492	7536.258286	7866.538121	7361.233026	7539.332457	d13C_45	NA	NA	NA	-17.2	NA	NA	NA	n
ProMata_most_FGB	Pro Mata forest-grassland borders	Digitised	83.2819	8530.053115	8629.632448	8223.553047	8150.119265	7925.731828	8629.00387	8885.664969	8544.223183	7843.675667	8143.79088	d13C_45	NA	NA	NA	-16.8	NA	NA	NA	n
ProMata_most_FGB	Pro Mata forest-grassland borders	Digitised	92.7819	9582.223926	9940.034099	9867.802515	10081.05144	10300.05825	9750.310948	9901.699601	9804.981582	10006.71751	9888.427258	d13C_45	NA	NA	NA	-17.2	NA	NA	NA	n
ProMata_most_FGB	Pro Mata forest-grassland borders	Digitised	102.2819	10548.79511	10786.92232	10896.84747	10809.11564	10726.40777	10788.54196	11650.48868	12295.12209	10797.45217	10818.97225	d13C_45	NA	NA	NA	-16.8	NA	NA	NA	n
ProMata_most_FGB	Pro Mata forest-grassland borders	Digitised	110	11208.221	11870.733	11266.8735	11020.25425	11904.7698	11313.954	12612.8871	13361.1505	11747.033	12142.996	d13C_45	NA	NA	NA	-13.4	NA	NA	NA	n
ProMata_most_FGB	Pro Mata forest-grassland borders	Digitised	111	11223.8803	11884.5313	11401.3125	11074.46555	11998.3501	11443.52	12752.3061	13429.6276	11766.3717	12165.8509	d13C_45	NA	NA	NA	-32	NA	NA	NA	n
ProMata_most_FGB	Pro Mata forest-grassland borders	Digitised	7.2819	218.0575073	277.3616837	288.9656037	280.1740007	297.406975	246.5852966	228.5131182	273.7585085	331.8326301	297.3437199	d13C_46	NA	NA	NA	-20.8	NA	NA	NA	n
ProMata_most_FGB	Pro Mata forest-grassland borders	Digitised	16.7819	793.7233222	776.0977629	800.0571127	671.3578692	907.5281184	890.2705889	768.7091552	746.5477946	867.9293563	755.6651736	d13C_46	NA	NA	NA	-21.2	NA	NA	NA	n
ProMata_most_FGB	Pro Mata forest-grassland borders	Digitised	26.2819	1918.523759	2017.198319	1771.830801	2049.528188	2172.663753	2051.611001	2013.71833	2137.698221	2080.120367	1899.73751	d13C_46	NA	NA	NA	-20.8	NA	NA	NA	n
ProMata_most_FGB	Pro Mata forest-grassland borders	Digitised	35.7819	2848.98524	3090.974701	2971.456893	2807.515034	2693.674807	2870.362854	3020.658068	3205.760825	2924.330752	2877.713761	d13C_46	NA	NA	NA	-17.2	NA	NA	NA	n
ProMata_most_FGB	Pro Mata forest-grassland borders	Digitised	45.2819	4775.034313	4895.075626	4709.835547	4746.271455	4726.199718	4591.635913	4929.667735	5019.313838	4638.774531	4958.350488	d13C_46	NA	NA	NA	-16.8	NA	NA	NA	n
ProMata_most_FGB	Pro Mata forest-grassland borders	Digitised	54.7819	6278.535488	6446.657889	6389.212372	6623.443874	6481.970272	6652.341314	5883.73964	6360.294175	6377.925491	6596.409692	d13C_46	NA	NA	NA	-17.2	NA	NA	NA	n
ProMata_most_FGB	Pro Mata forest-grassland borders	Digitised	64.2819	6673.116244	7118.140627	6836.062337	6809.76331	7080.934658	7007.206592	6943.351211	6851.829301	6772.755601	6916.994299	d13C_46	NA	NA	NA	-16.8	NA	NA	NA	n
ProMata_most_FGB	Pro Mata forest-grassland borders	Digitised	73.7819	7657.944154	8062.325832	7611.527145	7694.01288	7245.658324	7346.323492	7536.258286	7866.538121	7361.233026	7539.332457	d13C_46	NA	NA	NA	-17.2	NA	NA	NA	n
ProMata_most_FGB	Pro Mata forest-grassland borders	Digitised	83.2819	8530.053115	8629.632448	8223.553047	8150.119265	7925.731828	8629.00387	8885.664969	8544.223183	7843.675667	8143.79088	d13C_46	NA	NA	NA	-16.8	NA	NA	NA	n
ProMata_most_FGB	Pro Mata forest-grassland borders	Digitised	92.7819	9582.223926	9940.034099	9867.802515	10081.05144	10300.05825	9750.310948	9901.699601	9804.981582	10006.71751	9888.427258	d13C_46	NA	NA	NA	-17.2	NA	NA	NA	n
ProMata_most_FGB	Pro Mata forest-grassland borders	Digitised	102.2819	10548.79511	10786.92232	10896.84747	10809.11564	10726.40777	10788.54196	11650.48868	12295.12209	10797.45217	10818.97225	d13C_46	NA	NA	NA	-16.8	NA	NA	NA	n
ProMata_most_FGB	Pro Mata forest-grassland borders	Digitised	110	11208.221	11870.733	11266.8735	11020.25425	11904.7698	11313.954	12612.8871	13361.1505	11747.033	12142.996	d13C_46	NA	NA	NA	-13.4	NA	NA	NA	n
ProMata_most_FGB	Pro Mata forest-grassland borders	Digitised	111	11223.8803	11884.5313	11401.3125	11074.46555	11998.3501	11443.52	12752.3061	13429.6276	11766.3717	12165.8509	d13C_46	NA	NA	NA	-32	NA	NA	NA	n
ProMata_most_FGB	Pro Mata forest-grassland borders	Digitised	7.2819	218.0575073	277.3616837	288.9656037	280.1740007	297.406975	246.5852966	228.5131182	273.7585085	331.8326301	297.3437199	d13C_47	NA	NA	NA	-16.8	NA	NA	NA	n
ProMata_most_FGB	Pro Mata forest-grassland borders	Digitised	16.7819	793.7233222	776.0977629	800.0571127	671.3578692	907.5281184	890.2705889	768.7091552	746.5477946	867.9293563	755.6651736	d13C_47	NA	NA	NA	-17.2	NA	NA	NA	n
ProMata_most_FGB	Pro Mata forest-grassland borders	Digitised	26.2819	1918.523759	2017.198319	1771.830801	2049.528188	2172.663753	2051.611001	2013.71833	2137.698221	2080.120367	1899.73751	d13C_47	NA	NA	NA	-16.8	NA	NA	NA	n
ProMata_most_FGB	Pro Mata forest-grassland borders	Digitised	35.7819	2848.98524	3090.974701	2971.456893	2807.515034	2693.674807	2870.362854	3020.658068	3205.760825	2924.330752	2877.713761	d13C_47	NA	NA	NA	-17.2	NA	NA	NA	n
ProMata_most_FGB	Pro Mata forest-grassland borders	Digitised	45.2819	4775.034313	4895.075626	4709.835547	4746.271455	4726.199718	4591.635913	4929.667735	5019.313838	4638.774531	4958.350488	d13C_47	NA	NA	NA	-16.8	NA	NA	NA	n
ProMata_most_FGB	Pro Mata forest-grassland borders	Digitised	54.7819	6278.535488	6446.657889	6389.212372	6623.443874	6481.970272	6652.341314	5883.73964	6360.294175	6377.925491	6596.409692	d13C_47	NA	NA	NA	-17.2	NA	NA	NA	n
ProMata_most_FGB	Pro Mata forest-grassland borders	Digitised	64.2819	6673.116244	7118.140627	6836.062337	6809.76331	7080.934658	7007.206592	6943.351211	6851.829301	6772.755601	6916.994299	d13C_47	NA	NA	NA	-16.8	NA	NA	NA	n
ProMata_most_FGB	Pro Mata forest-grassland borders	Digitised	73.7819	7657.944154	8062.325832	7611.527145	7694.01288	7245.658324	7346.323492	7536.258286	7866.538121	7361.233026	7539.332457	d13C_47	NA	NA	NA	-17.2	NA	NA	NA	n
ProMata_most_FGB	Pro Mata forest-grassland borders	Digitised	83.2819	8530.053115	8629.632448	8223.553047	8150.119265	7925.731828	8629.00387	8885.664969	8544.223183	7843.675667	8143.79088	d13C_47	NA	NA	NA	-16.8	NA	NA	NA	n
ProMata_most_FGB	Pro Mata forest-grassland borders	Digitised	92.7819	9582.223926	9940.034099	9867.802515	10081.05144	10300.05825	9750.310948	9901.699601	9804.981582	10006.71751	9888.427258	d13C_47	NA	NA	NA	-17.2	NA	NA	NA	n
ProMata_most_FGB	Pro Mata forest-grassland borders	Digitised	102.2819	10548.79511	10786.92232	10896.84747	10809.11564	10726.40777	10788.54196	11650.48868	12295.12209	10797.45217	10818.97225	d13C_47	NA	NA	NA	-16.8	NA	NA	NA	n
ProMata_most_FGB	Pro Mata forest-grassland borders	Digitised	110	11208.221	11870.733	11266.8735	11020.25425	11904.7698	11313.954	12612.8871	13361.1505	11747.033	12142.996	d13C_47	NA	NA	NA	-13.4	NA	NA	NA	n
ProMata_most_FGB	Pro Mata forest-grassland borders	Digitised	111	11223.8803	11884.5313	11401.3125	11074.46555	11998.3501	11443.52	12752.3061	13429.6276	11766.3717	12165.8509	d13C_47	NA	NA	NA	-32	NA	NA	NA	n
ProMata_most_FGB	Pro Mata forest-grassland borders	Digitised	7.2819	218.0575073	277.3616837	288.9656037	280.1740007	297.406975	246.5852966	228.5131182	273.7585085	331.8326301	297.3437199	d13C_48	NA	NA	NA	-16.8	NA	NA	NA	n
ProMata_most_FGB	Pro Mata forest-grassland borders	Digitised	16.7819	793.7233222	776.0977629	800.0571127	671.3578692	907.5281184	890.2705889	768.7091552	746.5477946	867.9293563	755.6651736	d13C_48	NA	NA	NA	-17.2	NA	NA	NA	n
ProMata_most_FGB	Pro Mata forest-grassland borders	Digitised	26.2819	1918.523759	2017.198319	1771.830801	2049.528188	2172.663753	2051.611001	2013.71833	2137.698221	2080.120367	1899.73751	d13C_48	NA	NA	NA	-16.8	NA	NA	NA	n
ProMata_most_FGB	Pro Mata forest-grassland borders	Digitised	35.7819	2848.98524	3090.974701	2971.456893	2807.515034	2693.674807	2870.362854	3020.658068	3205.760825	2924.330752	2877.713761	d13C_48	NA	NA	NA	-17.2	NA	NA	NA	n
ProMata_most_FGB	Pro Mata forest-grassland borders	Digitised	45.2819	4775.034313	4895.075626	4709.835547	4746.271455	4726.199718	4591.635913	4929.667735	5019.313838	4638.774531	4958.350488	d13C_48	NA	NA	NA	-16.8	NA	NA	NA	n
ProMata_most_FGB	Pro Mata forest-grassland borders	Digitised	54.7819	6278.535488	6446.657889	6389.212372	6623.443874	6481.970272	6652.341314	5883.73964	6360.294175	6377.925491	6596.409692	d13C_48	NA	NA	NA	-17.2	NA	NA	NA	n
ProMata_most_FGB	Pro Mata forest-grassland borders	Digitised	64.2819	6673.116244	7118.140627	6836.062337	6809.76331	7080.934658	7007.206592	6943.351211	6851.829301	6772.755601	6916.994299	d13C_48	NA	NA	NA	-16.8	NA	NA	NA	n
ProMata_most_FGB	Pro Mata forest-grassland borders	Digitised	73.7819	7657.944154	8062.325832	7611.527145	7694.01288	7245.658324	7346.323492	7536.258286	7866.538121	7361.233026	7539.332457	d13C_48	NA	NA	NA	-17.2	NA	NA	NA	n
ProMata_most_FGB	Pro Mata forest-grassland borders	Digitised	83.2819	8530.053115	8629.632448	8223.553047	8150.119265	7925.731828	8629.00387	8885.664969	8544.223183	7843.675667	8143.79088	d13C_48	NA	NA	NA	-16.8	NA	NA	NA	n
ProMata_most_FGB	Pro Mata forest-grassland borders	Digitised	92.7819	9582.223926	9940.034099	9867.802515	10081.05144	10300.05825	9750.310948	9901.699601	9804.981582	10006.71751	9888.427258	d13C_48	NA	NA	NA	-17.2	NA	NA	NA	n
ProMata_most_FGB	Pro Mata forest-grassland borders	Digitised	102.2819	10548.79511	10786.92232	10896.84747	10809.11564	10726.40777	10788.54196	11650.48868	12295.12209	10797.45217	10818.97225	d13C_48	NA	NA	NA	-16.8	NA	NA	NA	n
ProMata_most_FGB	Pro Mata forest-grassland borders	Digitised	110	11208.221	11870.733	11266.8735	11020.25425	11904.7698	11313.954	12612.8871	13361.1505	11747.033	12142.996	d13C_48	NA	NA	NA	-13.4	NA	NA	NA	n
ProMata_most_FGB	Pro Mata forest-grassland borders	Digitised	111	11223.8803	11884.5313	11401.3125	11074.46555	11998.3501	11443.52	12752.3061	13429.6276	11766.3717	12165.8509	d13C_48	NA	NA	NA	-32	NA	NA	NA	n
ProMata_most_FGB	Pro Mata forest-grassland borders	Digitised	7.2819	218.0575073	277.3616837	288.9656037	280.1740007	297.406975	246.5852966	228.5131182	273.7585085	331.8326301	297.3437199	d13C_5	NA	NA	NA	-26.8	NA	NA	NA	n
ProMata_most_FGB	Pro Mata forest-grassland borders	Digitised	16.7819	793.7233222	776.0977629	800.0571127	671.3578692	907.5281184	890.2705889	768.7091552	746.5477946	867.9293563	755.6651736	d13C_5	NA	NA	NA	-27.2	NA	NA	NA	n
ProMata_most_FGB	Pro Mata forest-grassland borders	Digitised	26.2819	1918.523759	2017.198319	1771.830801	2049.528188	2172.663753	2051.611001	2013.71833	2137.698221	2080.120367	1899.73751	d13C_5	NA	NA	NA	-26.8	NA	NA	NA	n
ProMata_most_FGB	Pro Mata forest-grassland borders	Digitised	35.7819	2848.98524	3090.974701	2971.456893	2807.515034	2693.674807	2870.362854	3020.658068	3205.760825	2924.330752	2877.713761	d13C_5	NA	NA	NA	-27.2	NA	NA	NA	n
ProMata_most_FGB	Pro Mata forest-grassland borders	Digitised	45.2819	4775.034313	4895.075626	4709.835547	4746.271455	4726.199718	4591.635913	4929.667735	5019.313838	4638.774531	4958.350488	d13C_5	NA	NA	NA	-26.8	NA	NA	NA	n
ProMata_most_FGB	Pro Mata forest-grassland borders	Digitised	54.7819	6278.535488	6446.657889	6389.212372	6623.443874	6481.970272	6652.341314	5883.73964	6360.294175	6377.925491	6596.409692	d13C_5	NA	NA	NA	-27.2	NA	NA	NA	n
ProMata_most_FGB	Pro Mata forest-grassland borders	Digitised	64.2819	6673.116244	7118.140627	6836.062337	6809.76331	7080.934658	7007.206592	6943.351211	6851.829301	6772.755601	6916.994299	d13C_5	NA	NA	NA	-23.8	NA	NA	NA	n
ProMata_most_FGB	Pro Mata forest-grassland borders	Digitised	73.7819	7657.944154	8062.325832	7611.527145	7694.01288	7245.658324	7346.323492	7536.258286	7866.538121	7361.233026	7539.332457	d13C_5	NA	NA	NA	-24.2	NA	NA	NA	n
ProMata_most_FGB	Pro Mata forest-grassland borders	Digitised	83.2819	8530.053115	8629.632448	8223.553047	8150.119265	7925.731828	8629.00387	8885.664969	8544.223183	7843.675667	8143.79088	d13C_5	NA	NA	NA	-23.8	NA	NA	NA	n
ProMata_most_FGB	Pro Mata forest-grassland borders	Digitised	92.7819	9582.223926	9940.034099	9867.802515	10081.05144	10300.05825	9750.310948	9901.699601	9804.981582	10006.71751	9888.427258	d13C_5	NA	NA	NA	-24.2	NA	NA	NA	n
ProMata_most_FGB	Pro Mata forest-grassland borders	Digitised	102.2819	10548.79511	10786.92232	10896.84747	10809.11564	10726.40777	10788.54196	11650.48868	12295.12209	10797.45217	10818.97225	d13C_5	NA	NA	NA	-23.8	NA	NA	NA	n
ProMata_most_FGB	Pro Mata forest-grassland borders	Digitised	110	11208.221	11870.733	11266.8735	11020.25425	11904.7698	11313.954	12612.8871	13361.1505	11747.033	12142.996	d13C_5	NA	NA	NA	-13.4	NA	NA	NA	n
ProMata_most_FGB	Pro Mata forest-grassland borders	Digitised	111	11223.8803	11884.5313	11401.3125	11074.46555	11998.3501	11443.52	12752.3061	13429.6276	11766.3717	12165.8509	d13C_5	NA	NA	NA	-32	NA	NA	NA	n
ProMata_most_FGB	Pro Mata forest-grassland borders	Digitised	7.2819	218.0575073	277.3616837	288.9656037	280.1740007	297.406975	246.5852966	228.5131182	273.7585085	331.8326301	297.3437199	d13C_6	NA	NA	NA	-26.8	NA	NA	NA	n
ProMata_most_FGB	Pro Mata forest-grassland borders	Digitised	16.7819	793.7233222	776.0977629	800.0571127	671.3578692	907.5281184	890.2705889	768.7091552	746.5477946	867.9293563	755.6651736	d13C_6	NA	NA	NA	-27.2	NA	NA	NA	n
ProMata_most_FGB	Pro Mata forest-grassland borders	Digitised	26.2819	1918.523759	2017.198319	1771.830801	2049.528188	2172.663753	2051.611001	2013.71833	2137.698221	2080.120367	1899.73751	d13C_6	NA	NA	NA	-26.8	NA	NA	NA	n
ProMata_most_FGB	Pro Mata forest-grassland borders	Digitised	35.7819	2848.98524	3090.974701	2971.456893	2807.515034	2693.674807	2870.362854	3020.658068	3205.760825	2924.330752	2877.713761	d13C_6	NA	NA	NA	-27.2	NA	NA	NA	n
ProMata_most_FGB	Pro Mata forest-grassland borders	Digitised	45.2819	4775.034313	4895.075626	4709.835547	4746.271455	4726.199718	4591.635913	4929.667735	5019.313838	4638.774531	4958.350488	d13C_6	NA	NA	NA	-26.8	NA	NA	NA	n
ProMata_most_FGB	Pro Mata forest-grassland borders	Digitised	54.7819	6278.535488	6446.657889	6389.212372	6623.443874	6481.970272	6652.341314	5883.73964	6360.294175	6377.925491	6596.409692	d13C_6	NA	NA	NA	-21.2	NA	NA	NA	n
ProMata_most_FGB	Pro Mata forest-grassland borders	Digitised	64.2819	6673.116244	7118.140627	6836.062337	6809.76331	7080.934658	7007.206592	6943.351211	6851.829301	6772.755601	6916.994299	d13C_6	NA	NA	NA	-20.8	NA	NA	NA	n
ProMata_most_FGB	Pro Mata forest-grassland borders	Digitised	73.7819	7657.944154	8062.325832	7611.527145	7694.01288	7245.658324	7346.323492	7536.258286	7866.538121	7361.233026	7539.332457	d13C_6	NA	NA	NA	-21.2	NA	NA	NA	n
ProMata_most_FGB	Pro Mata forest-grassland borders	Digitised	83.2819	8530.053115	8629.632448	8223.553047	8150.119265	7925.731828	8629.00387	8885.664969	8544.223183	7843.675667	8143.79088	d13C_6	NA	NA	NA	-20.8	NA	NA	NA	n
ProMata_most_FGB	Pro Mata forest-grassland borders	Digitised	92.7819	9582.223926	9940.034099	9867.802515	10081.05144	10300.05825	9750.310948	9901.699601	9804.981582	10006.71751	9888.427258	d13C_6	NA	NA	NA	-21.2	NA	NA	NA	n
ProMata_most_FGB	Pro Mata forest-grassland borders	Digitised	102.2819	10548.79511	10786.92232	10896.84747	10809.11564	10726.40777	10788.54196	11650.48868	12295.12209	10797.45217	10818.97225	d13C_6	NA	NA	NA	-20.8	NA	NA	NA	n
ProMata_most_FGB	Pro Mata forest-grassland borders	Digitised	110	11208.221	11870.733	11266.8735	11020.25425	11904.7698	11313.954	12612.8871	13361.1505	11747.033	12142.996	d13C_6	NA	NA	NA	-13.4	NA	NA	NA	n
ProMata_most_FGB	Pro Mata forest-grassland borders	Digitised	111	11223.8803	11884.5313	11401.3125	11074.46555	11998.3501	11443.52	12752.3061	13429.6276	11766.3717	12165.8509	d13C_6	NA	NA	NA	-32	NA	NA	NA	n
ProMata_most_FGB	Pro Mata forest-grassland borders	Digitised	7.2819	218.0575073	277.3616837	288.9656037	280.1740007	297.406975	246.5852966	228.5131182	273.7585085	331.8326301	297.3437199	d13C_7	NA	NA	NA	-26.8	NA	NA	NA	n
ProMata_most_FGB	Pro Mata forest-grassland borders	Digitised	16.7819	793.7233222	776.0977629	800.0571127	671.3578692	907.5281184	890.2705889	768.7091552	746.5477946	867.9293563	755.6651736	d13C_7	NA	NA	NA	-27.2	NA	NA	NA	n
ProMata_most_FGB	Pro Mata forest-grassland borders	Digitised	26.2819	1918.523759	2017.198319	1771.830801	2049.528188	2172.663753	2051.611001	2013.71833	2137.698221	2080.120367	1899.73751	d13C_7	NA	NA	NA	-26.8	NA	NA	NA	n
ProMata_most_FGB	Pro Mata forest-grassland borders	Digitised	35.7819	2848.98524	3090.974701	2971.456893	2807.515034	2693.674807	2870.362854	3020.658068	3205.760825	2924.330752	2877.713761	d13C_7	NA	NA	NA	-27.2	NA	NA	NA	n
ProMata_most_FGB	Pro Mata forest-grassland borders	Digitised	45.2819	4775.034313	4895.075626	4709.835547	4746.271455	4726.199718	4591.635913	4929.667735	5019.313838	4638.774531	4958.350488	d13C_7	NA	NA	NA	-23.8	NA	NA	NA	n
ProMata_most_FGB	Pro Mata forest-grassland borders	Digitised	54.7819	6278.535488	6446.657889	6389.212372	6623.443874	6481.970272	6652.341314	5883.73964	6360.294175	6377.925491	6596.409692	d13C_7	NA	NA	NA	-21.2	NA	NA	NA	n
ProMata_most_FGB	Pro Mata forest-grassland borders	Digitised	64.2819	6673.116244	7118.140627	6836.062337	6809.76331	7080.934658	7007.206592	6943.351211	6851.829301	6772.755601	6916.994299	d13C_7	NA	NA	NA	-20.8	NA	NA	NA	n
ProMata_most_FGB	Pro Mata forest-grassland borders	Digitised	73.7819	7657.944154	8062.325832	7611.527145	7694.01288	7245.658324	7346.323492	7536.258286	7866.538121	7361.233026	7539.332457	d13C_7	NA	NA	NA	-21.2	NA	NA	NA	n
ProMata_most_FGB	Pro Mata forest-grassland borders	Digitised	83.2819	8530.053115	8629.632448	8223.553047	8150.119265	7925.731828	8629.00387	8885.664969	8544.223183	7843.675667	8143.79088	d13C_7	NA	NA	NA	-20.8	NA	NA	NA	n
ProMata_most_FGB	Pro Mata forest-grassland borders	Digitised	92.7819	9582.223926	9940.034099	9867.802515	10081.05144	10300.05825	9750.310948	9901.699601	9804.981582	10006.71751	9888.427258	d13C_7	NA	NA	NA	-21.2	NA	NA	NA	n
ProMata_most_FGB	Pro Mata forest-grassland borders	Digitised	102.2819	10548.79511	10786.92232	10896.84747	10809.11564	10726.40777	10788.54196	11650.48868	12295.12209	10797.45217	10818.97225	d13C_7	NA	NA	NA	-20.8	NA	NA	NA	n
ProMata_most_FGB	Pro Mata forest-grassland borders	Digitised	110	11208.221	11870.733	11266.8735	11020.25425	11904.7698	11313.954	12612.8871	13361.1505	11747.033	12142.996	d13C_7	NA	NA	NA	-13.4	NA	NA	NA	n
ProMata_most_FGB	Pro Mata forest-grassland borders	Digitised	111	11223.8803	11884.5313	11401.3125	11074.46555	11998.3501	11443.52	12752.3061	13429.6276	11766.3717	12165.8509	d13C_7	NA	NA	NA	-32	NA	NA	NA	n
ProMata_most_FGB	Pro Mata forest-grassland borders	Digitised	7.2819	218.0575073	277.3616837	288.9656037	280.1740007	297.406975	246.5852966	228.5131182	273.7585085	331.8326301	297.3437199	d13C_8	NA	NA	NA	-26.8	NA	NA	NA	n
ProMata_most_FGB	Pro Mata forest-grassland borders	Digitised	16.7819	793.7233222	776.0977629	800.0571127	671.3578692	907.5281184	890.2705889	768.7091552	746.5477946	867.9293563	755.6651736	d13C_8	NA	NA	NA	-27.2	NA	NA	NA	n
ProMata_most_FGB	Pro Mata forest-grassland borders	Digitised	26.2819	1918.523759	2017.198319	1771.830801	2049.528188	2172.663753	2051.611001	2013.71833	2137.698221	2080.120367	1899.73751	d13C_8	NA	NA	NA	-26.8	NA	NA	NA	n
ProMata_most_FGB	Pro Mata forest-grassland borders	Digitised	35.7819	2848.98524	3090.974701	2971.456893	2807.515034	2693.674807	2870.362854	3020.658068	3205.760825	2924.330752	2877.713761	d13C_8	NA	NA	NA	-27.2	NA	NA	NA	n
ProMata_most_FGB	Pro Mata forest-grassland borders	Digitised	45.2819	4775.034313	4895.075626	4709.835547	4746.271455	4726.199718	4591.635913	4929.667735	5019.313838	4638.774531	4958.350488	d13C_8	NA	NA	NA	-16.8	NA	NA	NA	n
ProMata_most_FGB	Pro Mata forest-grassland borders	Digitised	54.7819	6278.535488	6446.657889	6389.212372	6623.443874	6481.970272	6652.341314	5883.73964	6360.294175	6377.925491	6596.409692	d13C_8	NA	NA	NA	-17.2	NA	NA	NA	n
ProMata_most_FGB	Pro Mata forest-grassland borders	Digitised	64.2819	6673.116244	7118.140627	6836.062337	6809.76331	7080.934658	7007.206592	6943.351211	6851.829301	6772.755601	6916.994299	d13C_8	NA	NA	NA	-16.8	NA	NA	NA	n
ProMata_most_FGB	Pro Mata forest-grassland borders	Digitised	73.7819	7657.944154	8062.325832	7611.527145	7694.01288	7245.658324	7346.323492	7536.258286	7866.538121	7361.233026	7539.332457	d13C_8	NA	NA	NA	-17.2	NA	NA	NA	n
ProMata_most_FGB	Pro Mata forest-grassland borders	Digitised	83.2819	8530.053115	8629.632448	8223.553047	8150.119265	7925.731828	8629.00387	8885.664969	8544.223183	7843.675667	8143.79088	d13C_8	NA	NA	NA	-16.8	NA	NA	NA	n
ProMata_most_FGB	Pro Mata forest-grassland borders	Digitised	92.7819	9582.223926	9940.034099	9867.802515	10081.05144	10300.05825	9750.310948	9901.699601	9804.981582	10006.71751	9888.427258	d13C_8	NA	NA	NA	-17.2	NA	NA	NA	n
ProMata_most_FGB	Pro Mata forest-grassland borders	Digitised	102.2819	10548.79511	10786.92232	10896.84747	10809.11564	10726.40777	10788.54196	11650.48868	12295.12209	10797.45217	10818.97225	d13C_8	NA	NA	NA	-16.8	NA	NA	NA	n
ProMata_most_FGB	Pro Mata forest-grassland borders	Digitised	110	11208.221	11870.733	11266.8735	11020.25425	11904.7698	11313.954	12612.8871	13361.1505	11747.033	12142.996	d13C_8	NA	NA	NA	-13.4	NA	NA	NA	n
ProMata_most_FGB	Pro Mata forest-grassland borders	Digitised	111	11223.8803	11884.5313	11401.3125	11074.46555	11998.3501	11443.52	12752.3061	13429.6276	11766.3717	12165.8509	d13C_8	NA	NA	NA	-32	NA	NA	NA	n
ProMata_most_FGB	Pro Mata forest-grassland borders	Digitised	7.2819	218.0575073	277.3616837	288.9656037	280.1740007	297.406975	246.5852966	228.5131182	273.7585085	331.8326301	297.3437199	d13C_9	NA	NA	NA	-26.8	NA	NA	NA	n
ProMata_most_FGB	Pro Mata forest-grassland borders	Digitised	16.7819	793.7233222	776.0977629	800.0571127	671.3578692	907.5281184	890.2705889	768.7091552	746.5477946	867.9293563	755.6651736	d13C_9	NA	NA	NA	-27.2	NA	NA	NA	n
ProMata_most_FGB	Pro Mata forest-grassland borders	Digitised	26.2819	1918.523759	2017.198319	1771.830801	2049.528188	2172.663753	2051.611001	2013.71833	2137.698221	2080.120367	1899.73751	d13C_9	NA	NA	NA	-23.8	NA	NA	NA	n
ProMata_most_FGB	Pro Mata forest-grassland borders	Digitised	35.7819	2848.98524	3090.974701	2971.456893	2807.515034	2693.674807	2870.362854	3020.658068	3205.760825	2924.330752	2877.713761	d13C_9	NA	NA	NA	-24.2	NA	NA	NA	n
ProMata_most_FGB	Pro Mata forest-grassland borders	Digitised	45.2819	4775.034313	4895.075626	4709.835547	4746.271455	4726.199718	4591.635913	4929.667735	5019.313838	4638.774531	4958.350488	d13C_9	NA	NA	NA	-16.8	NA	NA	NA	n
ProMata_most_FGB	Pro Mata forest-grassland borders	Digitised	54.7819	6278.535488	6446.657889	6389.212372	6623.443874	6481.970272	6652.341314	5883.73964	6360.294175	6377.925491	6596.409692	d13C_9	NA	NA	NA	-17.2	NA	NA	NA	n
ProMata_most_FGB	Pro Mata forest-grassland borders	Digitised	64.2819	6673.116244	7118.140627	6836.062337	6809.76331	7080.934658	7007.206592	6943.351211	6851.829301	6772.755601	6916.994299	d13C_9	NA	NA	NA	-16.8	NA	NA	NA	n
ProMata_most_FGB	Pro Mata forest-grassland borders	Digitised	73.7819	7657.944154	8062.325832	7611.527145	7694.01288	7245.658324	7346.323492	7536.258286	7866.538121	7361.233026	7539.332457	d13C_9	NA	NA	NA	-17.2	NA	NA	NA	n
ProMata_most_FGB	Pro Mata forest-grassland borders	Digitised	83.2819	8530.053115	8629.632448	8223.553047	8150.119265	7925.731828	8629.00387	8885.664969	8544.223183	7843.675667	8143.79088	d13C_9	NA	NA	NA	-16.8	NA	NA	NA	n
ProMata_most_FGB	Pro Mata forest-grassland borders	Digitised	92.7819	9582.223926	9940.034099	9867.802515	10081.05144	10300.05825	9750.310948	9901.699601	9804.981582	10006.71751	9888.427258	d13C_9	NA	NA	NA	-17.2	NA	NA	NA	n
ProMata_most_FGB	Pro Mata forest-grassland borders	Digitised	102.2819	10548.79511	10786.92232	10896.84747	10809.11564	10726.40777	10788.54196	11650.48868	12295.12209	10797.45217	10818.97225	d13C_9	NA	NA	NA	-16.8	NA	NA	NA	n
ProMata_most_FGB	Pro Mata forest-grassland borders	Digitised	110	11208.221	11870.733	11266.8735	11020.25425	11904.7698	11313.954	12612.8871	13361.1505	11747.033	12142.996	d13C_9	NA	NA	NA	-13.4	NA	NA	NA	n
ProMata_most_FGB	Pro Mata forest-grassland borders	Digitised	111	11223.8803	11884.5313	11401.3125	11074.46555	11998.3501	11443.52	12752.3061	13429.6276	11766.3717	12165.8509	d13C_9	NA	NA	NA	-32	NA	NA	NA	n
ProMata_most_LP	Pro Mata large forest patches	Digitised	7.2819	213.3862257	185.1860491	279.8599386	206.2622414	283.9598405	178.4406359	281.7214523	299.6876128	235.2226465	264.877153	d13C_1	NA	NA	NA	-27.2	NA	NA	NA	n
ProMata_most_LP	Pro Mata large forest patches	Digitised	16.7819	822.3931763	910.783812	736.4114993	803.3085092	793.5800165	898.5405179	823.3635615	729.2154295	830.2807559	689.9084006	d13C_1	NA	NA	NA	-23.8	NA	NA	NA	n
ProMata_most_LP	Pro Mata large forest patches	Digitised	26.2819	1743.699751	1918.260494	2226.941179	2138.530636	1941.141633	1978.6116	1752.71438	1867.355821	1761.981028	2195.236818	d13C_1	NA	NA	NA	-24.2	NA	NA	NA	n
ProMata_most_LP	Pro Mata large forest patches	Digitised	35.7819	2708.030945	2941.710987	2980.907487	3121.40624	2934.036359	2721.828499	2957.150958	2870.639071	3223.839385	2964.328043	d13C_1	NA	NA	NA	-23.8	NA	NA	NA	n
ProMata_most_LP	Pro Mata large forest patches	Digitised	45.2819	4827.216688	4752.738681	4402.082507	4663.798048	4563.652866	4634.26568	4789.305544	4783.406193	4577.979877	4789.000702	d13C_1	NA	NA	NA	-24.2	NA	NA	NA	n
ProMata_most_LP	Pro Mata large forest patches	Digitised	54.7819	6204.000952	6568.873848	6621.36035	6504.279593	6381.248793	6562.603124	6599.496086	6596.171134	6815.440664	6429.475771	d13C_1	NA	NA	NA	-20.8	NA	NA	NA	n
ProMata_most_LP	Pro Mata large forest patches	Digitised	64.2819	6907.152236	6953.192459	6797.960982	6978.757567	6963.14573	6800.148296	6988.982188	6821.282075	6949.302752	6873.227223	d13C_1	NA	NA	NA	-21.2	NA	NA	NA	n
ProMata_most_LP	Pro Mata large forest patches	Digitised	73.7819	7417.058969	7470.445744	7300.470155	7516.764141	7483.08275	7592.745904	7709.670857	8056.392602	7264.521771	7550.242903	d13C_1	NA	NA	NA	-17.8	NA	NA	NA	n
ProMata_most_LP	Pro Mata large forest patches	Digitised	83.2819	8184.792667	8463.044844	8445.718617	8085.956013	8311.624706	8395.331968	8493.925373	8649.337207	8534.312242	8192.632545	d13C_1	NA	NA	NA	-18.2	NA	NA	NA	n
ProMata_most_LP	Pro Mata large forest patches	Digitised	92.7819	9847.221236	9768.160358	9922.398719	9898.693336	9817.60034	9880.825702	9844.01985	10070.96435	9673.40352	10155.71402	d13C_1	NA	NA	NA	-17.8	NA	NA	NA	n
ProMata_most_LP	Pro Mata large forest patches	Digitised	102.2819	10605.83448	11116.75573	11838.63142	10325.11554	12905.00338	11529.30354	11404.57396	11650.52208	10960.87369	10850.5457	d13C_1	NA	NA	NA	-18.2	NA	NA	NA	n
ProMata_most_LP	Pro Mata large forest patches	Digitised	110	11441.6735	11566.14695	12349.131	10561.97665	13189.4085	12896.49	12024.2275	12684.00495	12078.46045	11920.809	d13C_1	NA	NA	NA	-13.4	NA	NA	NA	n
ProMata_most_LP	Pro Mata large forest patches	Digitised	111	11593.4485	11652.85325	12442.153	10647.56535	13437.2895	12987.1644	12218.4355	12774.61185	12351.21145	12032.79	d13C_1	NA	NA	NA	-32	NA	NA	NA	n
ProMata_most_LP	Pro Mata large forest patches	Digitised	7.2819	213.3862257	185.1860491	279.8599386	206.2622414	283.9598405	178.4406359	281.7214523	299.6876128	235.2226465	264.877153	d13C_10	NA	NA	NA	-27.2	NA	NA	NA	n
ProMata_most_LP	Pro Mata large forest patches	Digitised	16.7819	822.3931763	910.783812	736.4114993	803.3085092	793.5800165	898.5405179	823.3635615	729.2154295	830.2807559	689.9084006	d13C_10	NA	NA	NA	-23.8	NA	NA	NA	n
ProMata_most_LP	Pro Mata large forest patches	Digitised	26.2819	1743.699751	1918.260494	2226.941179	2138.530636	1941.141633	1978.6116	1752.71438	1867.355821	1761.981028	2195.236818	d13C_10	NA	NA	NA	-24.2	NA	NA	NA	n
ProMata_most_LP	Pro Mata large forest patches	Digitised	35.7819	2708.030945	2941.710987	2980.907487	3121.40624	2934.036359	2721.828499	2957.150958	2870.639071	3223.839385	2964.328043	d13C_10	NA	NA	NA	-20.8	NA	NA	NA	n
ProMata_most_LP	Pro Mata large forest patches	Digitised	45.2819	4827.216688	4752.738681	4402.082507	4663.798048	4563.652866	4634.26568	4789.305544	4783.406193	4577.979877	4789.000702	d13C_10	NA	NA	NA	-21.2	NA	NA	NA	n
ProMata_most_LP	Pro Mata large forest patches	Digitised	54.7819	6204.000952	6568.873848	6621.36035	6504.279593	6381.248793	6562.603124	6599.496086	6596.171134	6815.440664	6429.475771	d13C_10	NA	NA	NA	-17.8	NA	NA	NA	n
ProMata_most_LP	Pro Mata large forest patches	Digitised	110	11441.6735	11566.14695	12349.131	10561.97665	13189.4085	12896.49	12024.2275	12684.00495	12078.46045	11920.809	d13C_10	NA	NA	NA	-13.4	NA	NA	NA	n
ProMata_most_LP	Pro Mata large forest patches	Digitised	111	11593.4485	11652.85325	12442.153	10647.56535	13437.2895	12987.1644	12218.4355	12774.61185	12351.21145	12032.79	d13C_10	NA	NA	NA	-32	NA	NA	NA	n
ProMata_most_LP	Pro Mata large forest patches	Digitised	7.2819	213.3862257	185.1860491	279.8599386	206.2622414	283.9598405	178.4406359	281.7214523	299.6876128	235.2226465	264.877153	d13C_11	NA	NA	NA	-24.2	NA	NA	NA	n
ProMata_most_LP	Pro Mata large forest patches	Digitised	16.7819	822.3931763	910.783812	736.4114993	803.3085092	793.5800165	898.5405179	823.3635615	729.2154295	830.2807559	689.9084006	d13C_11	NA	NA	NA	-23.8	NA	NA	NA	n
ProMata_most_LP	Pro Mata large forest patches	Digitised	26.2819	1743.699751	1918.260494	2226.941179	2138.530636	1941.141633	1978.6116	1752.71438	1867.355821	1761.981028	2195.236818	d13C_11	NA	NA	NA	-24.2	NA	NA	NA	n
ProMata_most_LP	Pro Mata large forest patches	Digitised	35.7819	2708.030945	2941.710987	2980.907487	3121.40624	2934.036359	2721.828499	2957.150958	2870.639071	3223.839385	2964.328043	d13C_11	NA	NA	NA	-20.8	NA	NA	NA	n
ProMata_most_LP	Pro Mata large forest patches	Digitised	45.2819	4827.216688	4752.738681	4402.082507	4663.798048	4563.652866	4634.26568	4789.305544	4783.406193	4577.979877	4789.000702	d13C_11	NA	NA	NA	-18.2	NA	NA	NA	n
ProMata_most_LP	Pro Mata large forest patches	Digitised	54.7819	6204.000952	6568.873848	6621.36035	6504.279593	6381.248793	6562.603124	6599.496086	6596.171134	6815.440664	6429.475771	d13C_11	NA	NA	NA	-17.8	NA	NA	NA	n
ProMata_most_LP	Pro Mata large forest patches	Digitised	110	11441.6735	11566.14695	12349.131	10561.97665	13189.4085	12896.49	12024.2275	12684.00495	12078.46045	11920.809	d13C_11	NA	NA	NA	-13.4	NA	NA	NA	n
ProMata_most_LP	Pro Mata large forest patches	Digitised	111	11593.4485	11652.85325	12442.153	10647.56535	13437.2895	12987.1644	12218.4355	12774.61185	12351.21145	12032.79	d13C_11	NA	NA	NA	-32	NA	NA	NA	n
ProMata_most_LP	Pro Mata large forest patches	Digitised	7.2819	213.3862257	185.1860491	279.8599386	206.2622414	283.9598405	178.4406359	281.7214523	299.6876128	235.2226465	264.877153	d13C_12	NA	NA	NA	-24.2	NA	NA	NA	n
ProMata_most_LP	Pro Mata large forest patches	Digitised	16.7819	822.3931763	910.783812	736.4114993	803.3085092	793.5800165	898.5405179	823.3635615	729.2154295	830.2807559	689.9084006	d13C_12	NA	NA	NA	-23.8	NA	NA	NA	n
ProMata_most_LP	Pro Mata large forest patches	Digitised	26.2819	1743.699751	1918.260494	2226.941179	2138.530636	1941.141633	1978.6116	1752.71438	1867.355821	1761.981028	2195.236818	d13C_12	NA	NA	NA	-24.2	NA	NA	NA	n
ProMata_most_LP	Pro Mata large forest patches	Digitised	35.7819	2708.030945	2941.710987	2980.907487	3121.40624	2934.036359	2721.828499	2957.150958	2870.639071	3223.839385	2964.328043	d13C_12	NA	NA	NA	-20.8	NA	NA	NA	n
ProMata_most_LP	Pro Mata large forest patches	Digitised	45.2819	4827.216688	4752.738681	4402.082507	4663.798048	4563.652866	4634.26568	4789.305544	4783.406193	4577.979877	4789.000702	d13C_12	NA	NA	NA	-21.2	NA	NA	NA	n
ProMata_most_LP	Pro Mata large forest patches	Digitised	54.7819	6204.000952	6568.873848	6621.36035	6504.279593	6381.248793	6562.603124	6599.496086	6596.171134	6815.440664	6429.475771	d13C_12	NA	NA	NA	-17.8	NA	NA	NA	n
ProMata_most_LP	Pro Mata large forest patches	Digitised	110	11441.6735	11566.14695	12349.131	10561.97665	13189.4085	12896.49	12024.2275	12684.00495	12078.46045	11920.809	d13C_12	NA	NA	NA	-13.4	NA	NA	NA	n
ProMata_most_LP	Pro Mata large forest patches	Digitised	111	11593.4485	11652.85325	12442.153	10647.56535	13437.2895	12987.1644	12218.4355	12774.61185	12351.21145	12032.79	d13C_12	NA	NA	NA	-32	NA	NA	NA	n
ProMata_most_LP	Pro Mata large forest patches	Digitised	7.2819	213.3862257	185.1860491	279.8599386	206.2622414	283.9598405	178.4406359	281.7214523	299.6876128	235.2226465	264.877153	d13C_13	NA	NA	NA	-24.2	NA	NA	NA	n
ProMata_most_LP	Pro Mata large forest patches	Digitised	16.7819	822.3931763	910.783812	736.4114993	803.3085092	793.5800165	898.5405179	823.3635615	729.2154295	830.2807559	689.9084006	d13C_13	NA	NA	NA	-23.8	NA	NA	NA	n
ProMata_most_LP	Pro Mata large forest patches	Digitised	26.2819	1743.699751	1918.260494	2226.941179	2138.530636	1941.141633	1978.6116	1752.71438	1867.355821	1761.981028	2195.236818	d13C_13	NA	NA	NA	-21.2	NA	NA	NA	n
ProMata_most_LP	Pro Mata large forest patches	Digitised	35.7819	2708.030945	2941.710987	2980.907487	3121.40624	2934.036359	2721.828499	2957.150958	2870.639071	3223.839385	2964.328043	d13C_13	NA	NA	NA	-20.8	NA	NA	NA	n
ProMata_most_LP	Pro Mata large forest patches	Digitised	45.2819	4827.216688	4752.738681	4402.082507	4663.798048	4563.652866	4634.26568	4789.305544	4783.406193	4577.979877	4789.000702	d13C_13	NA	NA	NA	-21.2	NA	NA	NA	n
ProMata_most_LP	Pro Mata large forest patches	Digitised	54.7819	6204.000952	6568.873848	6621.36035	6504.279593	6381.248793	6562.603124	6599.496086	6596.171134	6815.440664	6429.475771	d13C_13	NA	NA	NA	-17.8	NA	NA	NA	n
ProMata_most_LP	Pro Mata large forest patches	Digitised	110	11441.6735	11566.14695	12349.131	10561.97665	13189.4085	12896.49	12024.2275	12684.00495	12078.46045	11920.809	d13C_13	NA	NA	NA	-13.4	NA	NA	NA	n
ProMata_most_LP	Pro Mata large forest patches	Digitised	111	11593.4485	11652.85325	12442.153	10647.56535	13437.2895	12987.1644	12218.4355	12774.61185	12351.21145	12032.79	d13C_13	NA	NA	NA	-32	NA	NA	NA	n
ProMata_most_LP	Pro Mata large forest patches	Digitised	7.2819	213.3862257	185.1860491	279.8599386	206.2622414	283.9598405	178.4406359	281.7214523	299.6876128	235.2226465	264.877153	d13C_14	NA	NA	NA	-27.2	NA	NA	NA	n
ProMata_most_LP	Pro Mata large forest patches	Digitised	16.7819	822.3931763	910.783812	736.4114993	803.3085092	793.5800165	898.5405179	823.3635615	729.2154295	830.2807559	689.9084006	d13C_14	NA	NA	NA	-26.8	NA	NA	NA	n
ProMata_most_LP	Pro Mata large forest patches	Digitised	26.2819	1743.699751	1918.260494	2226.941179	2138.530636	1941.141633	1978.6116	1752.71438	1867.355821	1761.981028	2195.236818	d13C_14	NA	NA	NA	-27.2	NA	NA	NA	n
ProMata_most_LP	Pro Mata large forest patches	Digitised	35.7819	2708.030945	2941.710987	2980.907487	3121.40624	2934.036359	2721.828499	2957.150958	2870.639071	3223.839385	2964.328043	d13C_14	NA	NA	NA	-23.8	NA	NA	NA	n
ProMata_most_LP	Pro Mata large forest patches	Digitised	45.2819	4827.216688	4752.738681	4402.082507	4663.798048	4563.652866	4634.26568	4789.305544	4783.406193	4577.979877	4789.000702	d13C_14	NA	NA	NA	-21.2	NA	NA	NA	n
ProMata_most_LP	Pro Mata large forest patches	Digitised	54.7819	6204.000952	6568.873848	6621.36035	6504.279593	6381.248793	6562.603124	6599.496086	6596.171134	6815.440664	6429.475771	d13C_14	NA	NA	NA	-20.8	NA	NA	NA	n
ProMata_most_LP	Pro Mata large forest patches	Digitised	110	11441.6735	11566.14695	12349.131	10561.97665	13189.4085	12896.49	12024.2275	12684.00495	12078.46045	11920.809	d13C_14	NA	NA	NA	-13.4	NA	NA	NA	n
ProMata_most_LP	Pro Mata large forest patches	Digitised	111	11593.4485	11652.85325	12442.153	10647.56535	13437.2895	12987.1644	12218.4355	12774.61185	12351.21145	12032.79	d13C_14	NA	NA	NA	-32	NA	NA	NA	n
ProMata_most_LP	Pro Mata large forest patches	Digitised	7.2819	213.3862257	185.1860491	279.8599386	206.2622414	283.9598405	178.4406359	281.7214523	299.6876128	235.2226465	264.877153	d13C_15	NA	NA	NA	-27.2	NA	NA	NA	n
ProMata_most_LP	Pro Mata large forest patches	Digitised	16.7819	822.3931763	910.783812	736.4114993	803.3085092	793.5800165	898.5405179	823.3635615	729.2154295	830.2807559	689.9084006	d13C_15	NA	NA	NA	-26.8	NA	NA	NA	n
ProMata_most_LP	Pro Mata large forest patches	Digitised	26.2819	1743.699751	1918.260494	2226.941179	2138.530636	1941.141633	1978.6116	1752.71438	1867.355821	1761.981028	2195.236818	d13C_15	NA	NA	NA	-27.2	NA	NA	NA	n
ProMata_most_LP	Pro Mata large forest patches	Digitised	35.7819	2708.030945	2941.710987	2980.907487	3121.40624	2934.036359	2721.828499	2957.150958	2870.639071	3223.839385	2964.328043	d13C_15	NA	NA	NA	-20.8	NA	NA	NA	n
ProMata_most_LP	Pro Mata large forest patches	Digitised	45.2819	4827.216688	4752.738681	4402.082507	4663.798048	4563.652866	4634.26568	4789.305544	4783.406193	4577.979877	4789.000702	d13C_15	NA	NA	NA	-18.2	NA	NA	NA	n
ProMata_most_LP	Pro Mata large forest patches	Digitised	54.7819	6204.000952	6568.873848	6621.36035	6504.279593	6381.248793	6562.603124	6599.496086	6596.171134	6815.440664	6429.475771	d13C_15	NA	NA	NA	-17.8	NA	NA	NA	n
ProMata_most_LP	Pro Mata large forest patches	Digitised	110	11441.6735	11566.14695	12349.131	10561.97665	13189.4085	12896.49	12024.2275	12684.00495	12078.46045	11920.809	d13C_15	NA	NA	NA	-13.4	NA	NA	NA	n
ProMata_most_LP	Pro Mata large forest patches	Digitised	111	11593.4485	11652.85325	12442.153	10647.56535	13437.2895	12987.1644	12218.4355	12774.61185	12351.21145	12032.79	d13C_15	NA	NA	NA	-32	NA	NA	NA	n
ProMata_most_LP	Pro Mata large forest patches	Digitised	7.2819	213.3862257	185.1860491	279.8599386	206.2622414	283.9598405	178.4406359	281.7214523	299.6876128	235.2226465	264.877153	d13C_16	NA	NA	NA	-27.2	NA	NA	NA	n
ProMata_most_LP	Pro Mata large forest patches	Digitised	16.7819	822.3931763	910.783812	736.4114993	803.3085092	793.5800165	898.5405179	823.3635615	729.2154295	830.2807559	689.9084006	d13C_16	NA	NA	NA	-26.8	NA	NA	NA	n
ProMata_most_LP	Pro Mata large forest patches	Digitised	26.2819	1743.699751	1918.260494	2226.941179	2138.530636	1941.141633	1978.6116	1752.71438	1867.355821	1761.981028	2195.236818	d13C_16	NA	NA	NA	-27.2	NA	NA	NA	n
ProMata_most_LP	Pro Mata large forest patches	Digitised	35.7819	2708.030945	2941.710987	2980.907487	3121.40624	2934.036359	2721.828499	2957.150958	2870.639071	3223.839385	2964.328043	d13C_16	NA	NA	NA	-23.8	NA	NA	NA	n
ProMata_most_LP	Pro Mata large forest patches	Digitised	45.2819	4827.216688	4752.738681	4402.082507	4663.798048	4563.652866	4634.26568	4789.305544	4783.406193	4577.979877	4789.000702	d13C_16	NA	NA	NA	-21.2	NA	NA	NA	n
ProMata_most_LP	Pro Mata large forest patches	Digitised	54.7819	6204.000952	6568.873848	6621.36035	6504.279593	6381.248793	6562.603124	6599.496086	6596.171134	6815.440664	6429.475771	d13C_16	NA	NA	NA	-20.8	NA	NA	NA	n
ProMata_most_LP	Pro Mata large forest patches	Digitised	110	11441.6735	11566.14695	12349.131	10561.97665	13189.4085	12896.49	12024.2275	12684.00495	12078.46045	11920.809	d13C_16	NA	NA	NA	-13.4	NA	NA	NA	n
ProMata_most_LP	Pro Mata large forest patches	Digitised	111	11593.4485	11652.85325	12442.153	10647.56535	13437.2895	12987.1644	12218.4355	12774.61185	12351.21145	12032.79	d13C_16	NA	NA	NA	-32	NA	NA	NA	n
ProMata_most_LP	Pro Mata large forest patches	Digitised	7.2819	213.3862257	185.1860491	279.8599386	206.2622414	283.9598405	178.4406359	281.7214523	299.6876128	235.2226465	264.877153	d13C_17	NA	NA	NA	-27.2	NA	NA	NA	n
ProMata_most_LP	Pro Mata large forest patches	Digitised	16.7819	822.3931763	910.783812	736.4114993	803.3085092	793.5800165	898.5405179	823.3635615	729.2154295	830.2807559	689.9084006	d13C_17	NA	NA	NA	-26.8	NA	NA	NA	n
ProMata_most_LP	Pro Mata large forest patches	Digitised	26.2819	1743.699751	1918.260494	2226.941179	2138.530636	1941.141633	1978.6116	1752.71438	1867.355821	1761.981028	2195.236818	d13C_17	NA	NA	NA	-27.2	NA	NA	NA	n
ProMata_most_LP	Pro Mata large forest patches	Digitised	35.7819	2708.030945	2941.710987	2980.907487	3121.40624	2934.036359	2721.828499	2957.150958	2870.639071	3223.839385	2964.328043	d13C_17	NA	NA	NA	-26.8	NA	NA	NA	n
ProMata_most_LP	Pro Mata large forest patches	Digitised	45.2819	4827.216688	4752.738681	4402.082507	4663.798048	4563.652866	4634.26568	4789.305544	4783.406193	4577.979877	4789.000702	d13C_17	NA	NA	NA	-24.2	NA	NA	NA	n
ProMata_most_LP	Pro Mata large forest patches	Digitised	54.7819	6204.000952	6568.873848	6621.36035	6504.279593	6381.248793	6562.603124	6599.496086	6596.171134	6815.440664	6429.475771	d13C_17	NA	NA	NA	-20.8	NA	NA	NA	n
ProMata_most_LP	Pro Mata large forest patches	Digitised	110	11441.6735	11566.14695	12349.131	10561.97665	13189.4085	12896.49	12024.2275	12684.00495	12078.46045	11920.809	d13C_17	NA	NA	NA	-13.4	NA	NA	NA	n
ProMata_most_LP	Pro Mata large forest patches	Digitised	111	11593.4485	11652.85325	12442.153	10647.56535	13437.2895	12987.1644	12218.4355	12774.61185	12351.21145	12032.79	d13C_17	NA	NA	NA	-32	NA	NA	NA	n
ProMata_most_LP	Pro Mata large forest patches	Digitised	7.2819	213.3862257	185.1860491	279.8599386	206.2622414	283.9598405	178.4406359	281.7214523	299.6876128	235.2226465	264.877153	d13C_18	NA	NA	NA	-27.2	NA	NA	NA	n
ProMata_most_LP	Pro Mata large forest patches	Digitised	16.7819	822.3931763	910.783812	736.4114993	803.3085092	793.5800165	898.5405179	823.3635615	729.2154295	830.2807559	689.9084006	d13C_18	NA	NA	NA	-26.8	NA	NA	NA	n
[truncated: 1,390 more rows]
